# Supplementary material for: 1-[(Biphenyl-4-yl)(phen­yl)meth­yl]-1H-imidazole (bifonazole)
Source: Acta Crystallogr Sect E Struct Rep Online. 2010 Sep 30;66(Pt 10):o2649. doi: 10.1107/S1600536810037876 (PMC2983152; doi:10.1107/S1600536810037876)
Supplement: Supplementary file 2 [file e-66-o2649-Isup2.hkl]

# 
# h,k,l, Fc-squared, Fo-squared, sigma(Fo-squared) and status flag 
# 
data_I
_shelx_title ' xl in P2(1)/c' 
_shelx_refln_list_code          4 
_shelx_F_calc_maximum       84.95 
_exptl_crystal_F_000       656.00 
_reflns_d_resolution_high  0.8117 
 
loop_ 
 _symmetry_equiv_pos_as_xyz 
 'x, y, z' 
 '-x, y+1/2, -z+1/2' 
 '-x, -y, -z' 
 'x, -y-1/2, z-1/2' 
 
_cell_length_a     7.9737 
_cell_length_b     6.2591 
_cell_length_c    33.2648 
_cell_angle_alpha  90.000 
_cell_angle_beta   93.805 
_cell_angle_gamma  90.000 
 
_shelx_F_squared_multiplier     1.000 
 
loop_ 
 _refln_index_h 
 _refln_index_k 
 _refln_index_l 
 _refln_F_squared_calc 
 _refln_F_squared_meas 
 _refln_F_squared_sigma 
 _refln_observed_status 
   1   0   0      880.81      850.20      8.37 o 
   3   0   0      272.42      259.88      2.79 o 
   4   0   0       11.01       15.32      0.31 o 
   5   0   0       55.10       51.36      0.96 o 
   6   0   0     1123.27     1155.74     17.82 o 
   7   0   0       17.58       18.54      0.86 o 
   8   0   0       88.41       96.75      2.77 o 
   9   0   0        0.08        1.00      0.53 o 
   1   1   0     5054.21     4571.76     31.05 o 
   2   1   0     1556.84     1553.56     10.66 o 
   3   1   0      722.76      692.06      4.98 o 
   4   1   0     1121.93     1142.90      9.55 o 
   5   1   0       57.50       40.03      0.54 o 
   6   1   0       39.98       38.39      0.97 o 
   7   1   0       51.93       46.40      1.02 o 
   8   1   0      123.50      122.58      2.24 o 
   9   1   0        0.61        0.16      0.53 o 
   0   2   0      301.46      346.64      3.45 o 
   1   2   0     2486.86     2530.79     19.37 o 
   2   2   0      298.28      274.59      2.39 o 
   3   2   0      312.42      321.95      2.89 o 
   4   2   0      206.22      188.30      1.99 o 
   5   2   0       80.01       79.43      1.36 o 
   6   2   0      940.09      881.58     13.93 o 
   7   2   0      210.09      208.05      3.41 o 
   8   2   0      163.81      178.99      3.30 o 
   9   2   0        1.88        2.11      0.48 o 
   1   3   0     1615.52     1666.48     12.76 o 
   2   3   0      109.83      123.28      1.17 o 
   3   3   0      650.92      650.16      6.56 o 
   4   3   0       28.98       25.49      0.68 o 
   5   3   0      566.47      520.37      6.89 o 
   6   3   0      416.36      382.37      5.85 o 
   7   3   0       11.36       11.85      0.78 o 
   8   3   0      367.09      387.91      7.33 o 
   0   4   0      193.86      178.15      3.22 o 
   1   4   0       93.57       91.25      1.33 o 
   2   4   0      390.70      295.80      6.72 o 
   3   4   0      371.17      336.99      6.47 o 
   4   4   0      245.09      234.10      4.20 o 
   5   4   0       28.56       32.74      1.20 o 
   6   4   0        6.77        6.90      0.84 o 
   7   4   0        2.96        0.48      0.49 o 
   8   4   0        1.70        3.75      0.65 o 
   1   5   0       81.14       77.28      2.35 o 
   2   5   0        2.91        1.96      1.32 o 
   3   5   0      102.80      102.32      3.56 o 
   4   5   0        3.86        1.46      1.69 o 
   5   5   0       78.84       79.52      3.06 o 
   6   5   0        5.67        5.88      0.61 o 
   7   5   0       30.91       30.77      1.40 o 
   0   6   0      152.95      132.57      5.71 o 
   1   6   0       46.54       35.41      2.84 o 
   2   6   0        0.18       -1.49      1.90 o 
   3   6   0        1.21        3.16      1.81 o 
   4   6   0       23.85       25.87      2.27 o 
   5   6   0        2.28        3.06      0.58 o 
   4   7   0        0.06       -0.80      0.80 o 
  -9   1   1       13.31       16.11      0.77 o 
  -8   1   1       28.52       23.76      0.80 o 
  -7   1   1        3.14        2.63      0.52 o 
  -6   1   1        0.41        0.07      0.43 o 
  -5   1   1      920.62      904.20      8.27 o 
  -4   1   1        0.04        2.77      0.18 o 
  -3   1   1     1941.25     1873.63     13.23 o 
  -2   1   1     2186.24     2175.30     14.92 o 
  -1   1   1       48.52       62.80      0.60 o 
   0   1   1       33.22       26.42      0.25 o 
   1   1   1     1049.23      978.31      6.62 o 
   2   1   1     5653.43     5441.79     37.97 o 
   3   1   1      165.69      169.61      1.36 o 
   4   1   1      125.20      139.25      1.21 o 
   5   1   1     1083.17     1106.37      9.01 o 
   6   1   1        9.75        6.38      0.56 o 
   7   1   1      318.64      316.49      4.31 o 
   8   1   1       56.86       55.71      1.27 o 
   9   1   1       41.16       48.45      1.22 o 
  -9   2   1       45.35       50.09      1.21 o 
  -8   2   1      211.71      221.88      4.08 o 
  -7   2   1      102.95      101.94      2.19 o 
  -6   2   1      665.89      643.25     10.38 o 
  -5   2   1      496.71      482.35      6.45 o 
  -4   2   1      196.18      205.20      2.26 o 
  -3   2   1     2328.11     2413.40     20.48 o 
  -2   2   1       25.52       20.97      0.29 o 
  -1   2   1     5537.26     5502.59     40.59 o 
   0   2   1      301.39      315.00      2.34 o 
   1   2   1     1469.67     1419.41     10.27 o 
   2   2   1      761.79      726.67      5.68 o 
   3   2   1     2724.67     2793.13     22.84 o 
   4   2   1      141.43      149.75      1.66 o 
   5   2   1      155.64      160.37      2.67 o 
   6   2   1        1.99        4.71      0.50 o 
   7   2   1       79.69       74.59      1.51 o 
   8   2   1       78.32       75.00      1.71 o 
   9   2   1        4.99        3.07      0.45 o 
  -8   3   1       79.76       79.60      1.90 o 
  -7   3   1       17.50       18.44      0.90 o 
  -6   3   1       14.86       12.67      0.73 o 
  -5   3   1      706.59      669.56      8.81 o 
  -4   3   1      672.44      641.72      8.33 o 
  -3   3   1      190.93      198.68      2.06 o 
  -2   3   1     1571.22     1547.09     13.22 o 
  -1   3   1       53.97       71.96      0.74 o 
   0   3   1      454.74      393.71      3.16 o 
   1   3   1      177.51      176.81      1.52 o 
   2   3   1      125.33      137.54      1.28 o 
   3   3   1        3.93        8.18      0.28 o 
   4   3   1        0.39        0.36      0.34 o 
   5   3   1       94.96       88.65      1.53 o 
   6   3   1       77.17       69.16      1.52 o 
   7   3   1       18.13       17.32      0.78 o 
   8   3   1        3.60        2.22      0.63 o 
   9   3   1       80.16       94.31      3.51 o 
  -8   4   1       25.74       33.93      1.28 o 
  -7   4   1       93.67      101.67      2.55 o 
  -6   4   1        4.98        3.02      0.60 o 
  -5   4   1      112.26      103.94      2.23 o 
  -4   4   1        2.64        3.95      0.85 o 
  -3   4   1      378.12      362.24      7.11 o 
  -2   4   1      108.86       82.38      2.03 o 
  -1   4   1        0.31        0.14      0.24 o 
   0   4   1        1.23        4.10      0.35 o 
   1   4   1      118.74      133.43      1.86 o 
   2   4   1        0.23        0.53      0.39 o 
   3   4   1       68.69       70.14      1.61 o 
   4   4   1      622.65      563.62      9.12 o 
   5   4   1       18.66       15.47      0.91 o 
   6   4   1        0.10        0.75      0.67 o 
   7   4   1       19.96       21.46      0.77 o 
   8   4   1       79.70       92.79      2.45 o 
  -7   5   1      119.70      144.51      3.69 o 
  -6   5   1       81.98       86.97      2.33 o 
  -5   5   1      147.26      137.07      4.25 o 
  -4   5   1      517.35      505.66     16.87 o 
  -3   5   1      388.62      401.23      9.68 o 
  -2   5   1      109.28      115.99      4.13 o 
   0   5   1       16.50       13.88      1.29 o 
   1   5   1       11.52        7.90      1.11 o 
   2   5   1       47.19       57.57      2.50 o 
   3   5   1      584.82      588.39     13.87 o 
   4   5   1        4.80        8.43      1.54 o 
   5   5   1        0.56        0.41      1.63 o 
   6   5   1       20.63       19.48      1.00 o 
   7   5   1       31.26       30.46      1.27 o 
  -6   6   1        2.41        3.48      0.73 o 
  -5   6   1        1.62        1.92      0.81 o 
  -4   6   1       10.10       17.33      2.21 o 
  -3   6   1        3.55        6.34      2.70 o 
  -2   6   1      427.61      457.76     15.35 o 
  -1   6   1      382.12      386.27     13.66 o 
   0   6   1      318.34      279.61     10.07 o 
   1   6   1       16.39       16.85      3.10 o 
   2   6   1      137.06      147.68      6.08 o 
   3   6   1       11.15       17.61      2.44 o 
   4   6   1        5.77        6.60      1.66 o 
   5   6   1       68.00       81.93      2.67 o 
  -4   7   1        8.00       12.24      1.56 o 
  -3   7   1       10.70       11.28      1.52 o 
   4   7   1        2.55        4.33      0.88 o 
  -8   0   2        2.19        3.16      0.66 o 
  -7   0   2       87.94       88.52      2.24 o 
  -6   0   2       56.66       57.59      1.55 o 
  -5   0   2      253.05      272.57      3.77 o 
  -4   0   2       14.89       19.16      0.36 o 
  -1   0   2     1193.56     1153.17     11.67 o 
   0   0   2       39.34       41.94      0.53 o 
   1   0   2       43.15       39.50      0.48 o 
   3   0   2      599.93      575.70      6.11 o 
   4   0   2     2480.72     2659.15     25.70 o 
   5   0   2       67.90       69.60      1.24 o 
   6   0   2      382.67      403.24      6.54 o 
   7   0   2        2.58        3.91      0.63 o 
   8   0   2        9.10        8.86      0.92 o 
   9   0   2        6.17        4.58      0.72 o 
  -9   1   2       81.42       98.41      1.99 o 
  -8   1   2       34.28       32.01      0.87 o 
  -7   1   2      449.77      438.88      5.83 o 
  -6   1   2       60.98       55.54      1.08 o 
  -5   1   2     1100.74     1093.82     10.42 o 
  -4   1   2      520.67      544.65      4.63 o 
  -3   1   2     3677.36     3729.13     27.65 o 
  -2   1   2     1794.58     1766.15     12.83 o 
   0   1   2     4247.49     3779.92     27.81 o 
   1   1   2      885.87      916.72      6.34 o 
   2   1   2     4360.53     4389.46     30.71 o 
   3   1   2       70.31       74.65      0.65 o 
   4   1   2      881.59      902.59      6.90 o 
   5   1   2     2466.34     2465.31     24.00 o 
   6   1   2      125.85      121.52      2.13 o 
   7   1   2      194.43      203.83      3.04 o 
   8   1   2        8.33        7.81      0.60 o 
   9   1   2       39.35       54.99      1.30 o 
  -9   2   2        0.16        0.14      0.36 o 
  -8   2   2       56.42       54.75      1.42 o 
  -7   2   2       18.71       21.32      0.93 o 
  -6   2   2      310.35      287.66      4.97 o 
  -5   2   2       45.45       43.02      0.88 o 
  -4   2   2       31.53       31.86      0.50 o 
  -3   2   2     2074.04     2097.01     19.47 o 
  -2   2   2      499.61      521.33      4.45 o 
  -1   2   2     1744.24     1733.99     13.77 o 
   0   2   2       68.77       65.39      0.55 o 
   1   2   2     1248.94     1232.20      9.21 o 
   2   2   2      444.25      428.57      3.40 o 
   3   2   2        1.29        4.31      0.20 o 
   4   2   2      303.28      312.95      3.03 o 
   5   2   2       75.19       65.56      1.33 o 
   6   2   2       11.12       10.63      0.61 o 
   7   2   2       59.57       57.90      1.47 o 
   8   2   2       28.59       30.39      0.92 o 
   9   2   2        1.10        1.17      0.42 o 
  -8   3   2       19.30       27.65      0.90 o 
  -7   3   2      112.39       95.81      2.13 o 
  -6   3   2        0.29        2.32      0.63 o 
  -5   3   2      101.92       97.65      1.66 o 
  -4   3   2        0.27        0.82      0.38 o 
  -3   3   2      349.91      336.47      3.35 o 
  -2   3   2      757.63      722.09      6.11 o 
  -1   3   2      770.43      803.77      6.71 o 
   0   3   2        4.53        4.72      0.12 o 
   1   3   2       30.09       29.51      0.36 o 
   2   3   2      148.95      158.31      1.52 o 
   3   3   2       13.65        7.76      0.28 o 
   4   3   2       23.52       23.25      0.59 o 
   5   3   2      512.73      473.42      7.02 o 
   6   3   2        6.10        7.66      0.65 o 
   7   3   2      312.61      313.61      5.24 o 
   8   3   2      167.33      176.63      3.67 o 
  -8   4   2        6.83       10.13      0.76 o 
  -7   4   2        4.57        1.62      0.48 o 
  -6   4   2       20.49       20.05      1.14 o 
  -5   4   2      156.62      165.43      3.68 o 
  -4   4   2      694.92      691.09     12.82 o 
  -3   4   2       20.41       15.33      0.64 o 
  -2   4   2      144.83      154.13      3.37 o 
  -1   4   2        1.53        0.53      0.27 o 
   0   4   2      218.72      211.40      2.31 o 
   1   4   2        4.38        8.03      0.46 o 
   2   4   2      101.79      101.03      2.03 o 
   3   4   2      142.03      125.23      2.45 o 
   4   4   2       36.80       39.00      1.20 o 
   5   4   2      482.38      459.86      7.71 o 
   6   4   2       28.46       29.82      1.08 o 
   7   4   2       10.28        9.52      0.60 o 
   8   4   2       51.39       70.02      1.93 o 
  -7   5   2       49.01       62.46      2.01 o 
  -6   5   2        4.27        0.72      0.64 o 
  -5   5   2       15.33       15.72      1.88 o 
  -4   5   2      293.63      281.99      7.10 o 
  -3   5   2      464.80      505.43     11.84 o 
  -2   5   2      181.94      189.24      5.17 o 
   0   5   2      130.16      127.85      3.30 o 
   1   5   2       91.50      106.92      3.92 o 
   2   5   2       69.20       62.59      2.52 o 
   3   5   2        1.30        4.32      1.59 o 
   4   5   2       30.84       27.67      2.04 o 
   5   5   2       22.00       20.68      1.19 o 
   6   5   2        0.26        1.08      0.41 o 
   7   5   2       24.71       27.77      1.12 o 
  -6   6   2       14.81       28.45      1.79 o 
  -5   6   2       47.76       49.14      2.05 o 
  -4   6   2       18.82       24.72      2.81 o 
  -3   6   2      122.17      127.26      5.36 o 
  -2   6   2       37.32       37.68      3.29 o 
   1   6   2      496.72      505.22     16.78 o 
   2   6   2       64.83       68.37      4.74 o 
   3   6   2       56.06       49.58      3.54 o 
   4   6   2       47.01       53.26      3.21 o 
   5   6   2       19.90       21.50      1.58 o 
   6   6   2        8.12        7.70      0.89 o 
  -4   7   2        8.12        9.17      1.32 o 
  -3   7   2        1.02        4.00      2.09 o 
  -9   1   3        0.25       -0.41      0.51 o 
  -8   1   3      121.72      123.35      2.46 o 
  -7   1   3      217.01      210.96      3.34 o 
  -6   1   3       85.20       84.23      1.45 o 
  -5   1   3     1217.95     1295.80     12.17 o 
  -4   1   3      119.00      146.19      1.32 o 
  -3   1   3       75.22       75.10      0.70 o 
  -2   1   3     5319.89     5202.54     40.92 o 
   0   1   3      390.20      354.70      2.49 o 
   1   1   3     3071.00     3000.49     19.93 o 
   2   1   3     5686.06     5644.95     40.44 o 
   3   1   3       71.36       72.13      0.63 o 
   4   1   3     1525.40     1601.28     11.40 o 
   5   1   3        0.15        4.58      0.31 o 
   6   1   3       40.93       39.84      0.80 o 
   7   1   3       34.41       26.52      0.82 o 
   8   1   3        1.17        2.23      0.58 o 
   9   1   3       19.24       30.77      0.97 o 
  -9   2   3       88.06       80.19      1.77 o 
  -8   2   3        2.04        2.91      0.63 o 
  -7   2   3       70.07       65.79      1.87 o 
  -6   2   3     2220.81     2125.96     32.77 o 
  -5   2   3       61.10       55.01      0.95 o 
  -4   2   3       66.49       51.83      0.72 o 
  -3   2   3      503.53      509.09      4.51 o 
  -2   2   3     2343.66     2441.33     21.76 o 
  -1   2   3     1949.91     1971.96     14.63 o 
   0   2   3        7.11        5.52      0.12 o 
   1   2   3      489.05      477.34      3.67 o 
   2   2   3       41.66       57.86      0.58 o 
   3   2   3      417.96      436.61      3.75 o 
   4   2   3      169.49      127.72      1.28 o 
   5   2   3       71.41       71.56      1.17 o 
   6   2   3      112.67      104.54      1.75 o 
   7   2   3       84.22       82.18      1.66 o 
   8   2   3        0.98        1.19      0.57 o 
   9   2   3      181.17      197.29      3.83 o 
  -8   3   3       72.67       66.48      1.47 o 
  -7   3   3        1.27        0.50      0.69 o 
  -6   3   3      477.91      460.20      7.64 o 
  -5   3   3      186.14      191.31      2.82 o 
  -4   3   3        0.14        0.48      0.28 o 
  -3   3   3     1575.84     1424.29     13.97 o 
  -2   3   3      336.44      326.27      2.95 o 
  -1   3   3      264.45      257.02      2.28 o 
   0   3   3      459.16      484.50      4.09 o 
   1   3   3        1.86        2.74      0.13 o 
   2   3   3      912.41      926.66      7.99 o 
   3   3   3       61.32       65.01      0.87 o 
   4   3   3       14.55        9.95      0.42 o 
   5   3   3       83.88       87.01      1.68 o 
   6   3   3      115.14      107.70      2.13 o 
   7   3   3        0.02        0.75      0.60 o 
   8   3   3        0.66        0.16      0.62 o 
  -8   4   3      130.53      159.92      4.03 o 
  -7   4   3       16.58       12.15      0.75 o 
  -6   4   3        0.42        0.40      0.50 o 
  -5   4   3     1354.81     1271.08     23.79 o 
  -4   4   3      977.96      914.94     17.15 o 
  -3   4   3       40.70       42.97      1.28 o 
  -2   4   3      277.87      247.57      3.54 o 
  -1   4   3       56.89       55.91      0.85 o 
   0   4   3      382.54      388.46      4.27 o 
   1   4   3     1298.90     1315.24     18.18 o 
   2   4   3       18.81       21.30      0.65 o 
   3   4   3        8.32        6.64      0.69 o 
   4   4   3      328.26      300.16      5.19 o 
   5   4   3      315.24      297.94      5.28 o 
   6   4   3      133.99      135.97      2.37 o 
   7   4   3       60.72       60.69      1.26 o 
   8   4   3       77.87       81.00      2.18 o 
  -7   5   3       21.19       34.72      1.51 o 
  -6   5   3        4.39        2.99      0.92 o 
  -5   5   3        1.38       -0.87      0.87 o 
  -4   5   3        7.55       13.62      1.67 o 
  -3   5   3      943.03      940.45     21.09 o 
  -2   5   3       88.62       98.11      3.21 o 
  -1   5   3       51.31       49.18      3.39 o 
   0   5   3      289.25      270.53      5.57 o 
   1   5   3       49.62       50.72      2.43 o 
   2   5   3       86.24       85.01      2.92 o 
   3   5   3       70.22       59.39      2.55 o 
   4   5   3       40.11       36.09      2.28 o 
   5   5   3       93.22      102.69      2.78 o 
   6   5   3       10.93        9.07      0.55 o 
   7   5   3        6.82        7.55      0.51 o 
  -6   6   3      102.22      112.96      4.43 o 
  -5   6   3      121.60      128.94      3.63 o 
  -4   6   3        7.21        2.52      1.89 o 
  -3   6   3      181.76      189.36      7.25 o 
  -2   6   3      215.11      234.18      8.81 o 
   1   6   3      255.94      262.16      9.59 o 
   2   6   3       12.56       13.10      2.23 o 
   3   6   3       62.79       70.72      3.56 o 
   4   6   3        4.17        3.66      1.27 o 
   5   6   3       32.72       32.70      1.73 o 
   6   6   3        1.18        5.70      1.09 o 
  -4   7   3       70.38       95.54      4.32 o 
  -3   7   3      341.62      420.47     14.43 o 
  -9   0   4       50.74       53.80      2.94 o 
  -8   0   4       29.09       26.50      1.16 o 
  -7   0   4      413.17      435.48      8.37 o 
  -6   0   4       28.92       27.13      0.97 o 
  -5   0   4       77.83       78.63      1.17 o 
  -4   0   4       42.62       25.59      0.46 o 
  -3   0   4     1206.75     1141.67     11.23 o 
  -2   0   4      762.26      806.61      7.92 o 
  -1   0   4       36.19       32.24      0.38 o 
   0   0   4     1667.79     1605.89     14.81 o 
   1   0   4     2199.30     2213.44     20.12 o 
   2   0   4      518.78      475.69      4.73 o 
   3   0   4     2386.97     2508.35     24.29 o 
   4   0   4     1608.01     1656.80     15.44 o 
   5   0   4       21.29       26.46      0.54 o 
   6   0   4       46.26       44.80      1.17 o 
   7   0   4       93.98       89.76      1.93 o 
   8   0   4      259.43      279.88      6.55 o 
  -9   1   4        1.57        3.10      0.54 o 
  -8   1   4       80.17       86.45      1.61 o 
  -7   1   4        2.19        3.81      0.68 o 
  -6   1   4      120.44      116.26      1.83 o 
  -5   1   4        1.36        1.17      0.25 o 
  -4   1   4      929.30      917.06      7.41 o 
  -3   1   4      158.59      170.49      1.49 o 
  -1   1   4     2917.77     2855.68     20.60 o 
   0   1   4      648.60      587.18      4.31 o 
   1   1   4      329.88      303.19      2.12 o 
   2   1   4      193.14      188.30      1.50 o 
   3   1   4     3598.36     3848.32     27.61 o 
   4   1   4     1768.17     1795.78     13.03 o 
   5   1   4      257.92      266.55      2.37 o 
   6   1   4        0.03        0.04      0.38 o 
   7   1   4       29.15       36.44      0.82 o 
   8   1   4        9.66        8.37      0.59 o 
   9   1   4       63.45       70.35      1.48 o 
  -9   2   4        1.29        0.36      0.30 o 
  -8   2   4        0.22        0.90      0.50 o 
  -7   2   4        5.37        5.22      0.66 o 
  -6   2   4      821.29      779.38     12.65 o 
  -5   2   4       14.62       15.54      0.55 o 
  -4   2   4     2266.76     2176.13     20.36 o 
  -3   2   4     2657.85     2694.40     22.03 o 
  -2   2   4     1882.41     1894.08     16.86 o 
  -1   2   4       28.20       35.07      0.33 o 
   0   2   4      223.77      229.51      1.79 o 
   1   2   4       74.88       79.64      0.70 o 
   2   2   4      125.89      157.92      1.42 o 
   3   2   4      848.76      904.35      7.07 o 
   4   2   4      112.05      133.82      1.24 o 
   5   2   4        2.57        1.56      0.38 o 
   6   2   4      227.57      227.40      3.29 o 
   7   2   4        5.38        3.77      0.58 o 
   8   2   4       92.76      102.22      1.87 o 
   9   2   4        0.03       -0.38      0.71 o 
  -8   3   4       11.14       13.59      0.71 o 
  -7   3   4       54.55       49.46      1.49 o 
  -6   3   4      125.53      117.61      2.44 o 
  -5   3   4      169.73      134.37      2.33 o 
  -4   3   4        7.18        2.76      0.34 o 
  -3   3   4      956.09      945.80      8.90 o 
  -2   3   4      156.20      188.77      1.80 o 
  -1   3   4      101.07      105.59      1.02 o 
   0   3   4      214.06      206.52      1.72 o 
   1   3   4      169.95      156.76      1.39 o 
   2   3   4      553.65      599.43      5.75 o 
   3   3   4       93.22       85.77      1.02 o 
   4   3   4        1.13        2.08      0.46 o 
   5   3   4       33.35       26.41      0.87 o 
   6   3   4       18.86       20.12      0.82 o 
   7   3   4      312.79      311.13      5.22 o 
   8   3   4       20.81       28.77      0.88 o 
  -8   4   4       71.38      111.02      2.88 o 
  -7   4   4       15.75       12.15      0.65 o 
  -6   4   4       13.55       10.79      0.80 o 
  -5   4   4        0.54        0.44      0.82 o 
  -4   4   4      102.00       84.09      2.00 o 
  -3   4   4      100.25       92.39      1.95 o 
  -2   4   4      281.17      253.20      4.85 o 
  -1   4   4       53.26       63.95      0.97 o 
   0   4   4       13.06       12.33      0.41 o 
   1   4   4      137.02      166.51      2.18 o 
   2   4   4      480.64      424.65      6.95 o 
   3   4   4       97.88      103.01      2.05 o 
   4   4   4       86.21       84.85      1.93 o 
   5   4   4      153.22      142.44      2.82 o 
   6   4   4       41.74       38.59      1.10 o 
   7   4   4       18.11       16.30      0.82 o 
   8   4   4       40.92       58.81      1.80 o 
  -7   5   4       25.77       26.87      1.19 o 
  -6   5   4        0.89        2.13      0.78 o 
  -5   5   4      429.67      435.80     10.50 o 
  -4   5   4       83.78       88.75      3.09 o 
  -3   5   4      109.88      125.59      3.83 o 
  -2   5   4      382.96      393.82      9.63 o 
  -1   5   4       59.28       59.40      2.42 o 
   0   5   4      747.81      751.54     13.95 o 
   1   5   4       23.88       25.57      1.71 o 
   2   5   4      487.44      523.33     12.53 o 
   3   5   4        0.14        0.04      0.87 o 
   4   5   4       63.88       69.31      2.13 o 
   5   5   4       14.88       12.31      0.95 o 
   6   5   4        0.00       -0.28      0.55 o 
  -6   6   4       43.42       51.33      2.53 o 
  -5   6   4      126.17      141.63      3.85 o 
  -4   6   4      464.63      495.28     16.07 o 
  -3   6   4        2.60        3.68      2.67 o 
  -2   6   4     1126.75     1286.07     39.68 o 
   1   6   4        3.85        2.79      1.91 o 
   2   6   4      138.15      139.11      6.22 o 
   3   6   4        0.59        0.78      1.69 o 
   4   6   4        1.62        1.74      1.64 o 
   5   6   4        0.02        1.29      0.95 o 
  -4   7   4        6.69        1.21      1.08 o 
  -3   7   4      200.00      243.13      9.14 o 
   3   7   4       14.40        8.87      1.35 o 
  -9   1   5        0.03        0.55      0.54 o 
  -8   1   5       55.49       62.13      1.36 o 
  -7   1   5       12.96       13.60      0.73 o 
  -6   1   5      406.45      390.20      5.80 o 
  -5   1   5      149.10      157.12      1.73 o 
  -4   1   5     2532.65     2588.16     21.30 o 
  -3   1   5      624.25      640.69      5.84 o 
  -2   1   5     7032.83     7076.37     50.73 o 
  -1   1   5     5823.26     5464.53     39.12 o 
   0   1   5       40.35       33.78      0.30 o 
   1   1   5     5073.15     4920.36     32.59 o 
   2   1   5     1118.87     1100.00      8.06 o 
   3   1   5       45.51       46.36      0.45 o 
   4   1   5      112.40      156.06      1.37 o 
   5   1   5       12.29       12.35      0.33 o 
   6   1   5      120.01      112.40      1.66 o 
   7   1   5        1.53        0.85      0.48 o 
   8   1   5        4.34        2.72      0.59 o 
   9   1   5       38.78       49.60      1.17 o 
  -9   2   5        9.81        8.76      0.46 o 
  -8   2   5       45.26       43.09      1.01 o 
  -7   2   5        1.11        0.26      0.65 o 
  -6   2   5       18.55       23.76      0.94 o 
  -5   2   5       24.46       20.37      0.58 o 
  -4   2   5     1374.96     1339.29     13.25 o 
  -3   2   5     1010.89      992.74      8.99 o 
  -2   2   5      212.13      205.40      1.88 o 
  -1   2   5      185.70      210.94      1.66 o 
   0   2   5      276.99      256.14      2.00 o 
   1   2   5        0.76        2.29      0.12 o 
   2   2   5        0.30        0.83      0.13 o 
   3   2   5       58.26       71.11      0.69 o 
   4   2   5     1315.57     1336.50     11.57 o 
   5   2   5      117.88      110.66      1.63 o 
   6   2   5      791.74      803.82      9.68 o 
   7   2   5        1.40        0.87      0.54 o 
   8   2   5       26.43       21.76      0.78 o 
   9   2   5       75.90       94.07      2.10 o 
  -8   3   5      233.49      213.33      4.29 o 
  -7   3   5      139.54      130.01      2.73 o 
  -6   3   5      124.14      118.65      2.44 o 
  -5   3   5     1130.31     1071.34     14.99 o 
  -4   3   5       19.15       21.09      0.53 o 
  -3   3   5      550.72      563.58      5.74 o 
  -2   3   5     1457.67     1507.40     14.01 o 
  -1   3   5      588.65      570.03      4.99 o 
   0   3   5       74.70       83.83      0.87 o 
   1   3   5     1822.77     1920.03     16.30 o 
   2   3   5      357.06      391.15      3.82 o 
   3   3   5      125.63      153.41      1.66 o 
   4   3   5       52.53       49.21      1.11 o 
   5   3   5      397.58      391.65      5.90 o 
   6   3   5        4.13        2.88      0.50 o 
   7   3   5      133.55      113.91      2.05 o 
   8   3   5       23.67       28.15      0.86 o 
  -8   4   5        6.73        7.87      0.76 o 
  -7   4   5       78.19       80.28      2.51 o 
  -6   4   5        5.08        5.86      0.84 o 
  -5   4   5       16.90       16.40      0.97 o 
  -4   4   5     2019.99     1941.67     30.02 o 
  -3   4   5      107.72      104.36      2.16 o 
  -2   4   5      702.95      627.05      9.88 o 
  -1   4   5      493.24      420.98      4.57 o 
   0   4   5      825.27      814.90      9.06 o 
   1   4   5      125.40      124.44      1.89 o 
   2   4   5      619.41      641.03      9.17 o 
   3   4   5       53.46       57.85      1.81 o 
   4   4   5       18.39       17.76      0.92 o 
   5   4   5      292.54      286.97      4.96 o 
   6   4   5      160.95      163.94      2.71 o 
   7   4   5      131.69      157.86      4.00 o 
   8   4   5       81.08       61.90      1.67 o 
  -7   5   5       43.47       55.61      1.88 o 
  -6   5   5       69.71       48.87      1.76 o 
  -5   5   5      341.24      321.13      8.04 o 
  -4   5   5       60.66       67.00      2.54 o 
  -3   5   5       90.99       98.92      3.36 o 
  -2   5   5       81.41       80.65      2.80 o 
  -1   5   5        7.70        8.01      1.23 o 
   0   5   5      516.13      497.62      9.44 o 
   1   5   5      602.07      626.07     15.24 o 
   2   5   5       38.46       34.56      1.45 o 
   3   5   5       22.44       20.94      1.22 o 
   4   5   5      218.38      205.21      4.33 o 
   5   5   5       17.05       20.38      1.10 o 
   6   5   5       16.94       12.85      0.80 o 
  -6   6   5       21.41       23.96      1.83 o 
  -5   6   5       24.89       33.17      2.01 o 
  -4   6   5      123.72      144.65      5.67 o 
  -3   6   5       98.54       96.76      4.69 o 
  -2   6   5      113.07      115.75      5.38 o 
   1   6   5      132.71      122.31      5.53 o 
   2   6   5       31.20       28.49      2.48 o 
   3   6   5       19.69       19.31      2.62 o 
   4   6   5      115.14      133.34      3.63 o 
   5   6   5       38.06       45.12      1.98 o 
  -3   7   5       62.56       63.89      3.34 o 
   3   7   5       16.70       12.68      1.35 o 
  -9   0   6      114.18      152.70      5.83 o 
  -8   0   6        6.41        6.18      0.82 o 
  -7   0   6      454.33      470.42      9.01 o 
  -6   0   6      129.03      113.78      3.43 o 
  -5   0   6        4.57        5.78      0.35 o 
  -4   0   6      382.49      361.21      4.11 o 
  -3   0   6     1330.75     1285.27     12.51 o 
  -2   0   6     6457.76     6530.10     65.71 o 
  -1   0   6     4974.35     4655.01     42.39 o 
   0   0   6     7217.31     6751.27     61.64 o 
   1   0   6      110.69      111.46      1.09 o 
   2   0   6       61.69       60.06      0.69 o 
   3   0   6     5366.75     5770.28     52.67 o 
   4   0   6      215.23      238.07      2.66 o 
   5   0   6       63.80       74.11      1.23 o 
   6   0   6        5.24        5.65      0.59 o 
   7   0   6       51.32       43.91      1.11 o 
   8   0   6       15.60       22.74      1.56 o 
   9   0   6        6.40        4.18      1.00 o 
  -9   1   6       48.60       56.34      1.29 o 
  -8   1   6      286.61      307.00      5.39 o 
  -7   1   6       14.32       14.69      0.73 o 
  -6   1   6        1.03        2.15      0.43 o 
  -5   1   6       27.88       29.02      0.53 o 
  -4   1   6      404.30      418.00      3.72 o 
  -3   1   6      136.95      154.81      1.36 o 
  -2   1   6     4848.24     5002.43     35.97 o 
  -1   1   6     4084.59     4182.61     28.47 o 
   0   1   6       15.48       12.85      0.16 o 
   1   1   6     1529.39     1614.41     10.85 o 
   2   1   6       52.64       54.67      0.53 o 
   3   1   6        1.08        3.72      0.16 o 
   4   1   6      334.78      320.34      2.44 o 
   5   1   6      706.93      696.20      7.89 o 
   6   1   6      138.86      138.77      1.85 o 
   7   1   6      230.25      203.54      2.68 o 
   8   1   6       60.26       58.40      1.30 o 
   9   1   6        0.01        0.48      0.45 o 
  -9   2   6        6.85       10.88      0.50 o 
  -8   2   6       41.00       41.23      1.02 o 
  -7   2   6        0.02       -0.20      0.74 o 
  -6   2   6     1713.23     1620.55     22.47 o 
  -5   2   6      310.07      285.08      4.28 o 
  -4   2   6      366.03      384.56      3.79 o 
  -3   2   6       12.94       22.01      0.35 o 
  -2   2   6       44.79       44.14      0.49 o 
  -1   2   6     1818.52     1899.29     14.61 o 
   0   2   6      612.56      639.92      5.15 o 
   1   2   6       24.96       29.52      0.33 o 
   2   2   6     1390.19     1471.34     13.05 o 
   3   2   6       81.65       89.55      0.84 o 
   4   2   6      151.14      141.81      1.39 o 
   5   2   6       49.43       47.71      0.91 o 
   6   2   6      199.25      177.07      2.44 o 
   7   2   6        0.01        0.86      0.51 o 
   8   2   6       34.26       35.00      1.05 o 
   9   2   6        0.38        0.64      0.49 o 
  -8   3   6        6.21        9.37      0.59 o 
  -7   3   6      164.22      137.87      2.77 o 
  -6   3   6      117.75      111.25      2.45 o 
  -5   3   6      451.66      417.55      6.30 o 
  -4   3   6        0.61        1.54      0.36 o 
  -3   3   6        0.01        0.44      0.21 o 
  -2   3   6      144.13      148.87      1.75 o 
  -1   3   6        1.32        5.61      0.18 o 
   0   3   6        2.01        2.20      0.14 o 
   1   3   6        1.30        3.33      0.22 o 
   2   3   6       46.75       55.05      0.73 o 
   3   3   6      785.48      775.08      7.35 o 
   4   3   6        0.30       -0.14      0.76 o 
   5   3   6      209.70      194.78      3.15 o 
   6   3   6        2.33        1.89      0.64 o 
   7   3   6      151.52      149.09      2.85 o 
   8   3   6      210.85      245.47      4.30 o 
  -8   4   6        7.99        9.15      0.70 o 
  -7   4   6        0.42       -0.41      0.67 o 
  -6   4   6       36.83       37.60      1.37 o 
  -5   4   6      411.74      366.94      7.42 o 
  -4   4   6        2.78        0.53      0.70 o 
  -3   4   6      118.92      107.48      2.19 o 
  -2   4   6      176.06      174.12      2.80 o 
  -1   4   6        1.28        1.12      0.38 o 
   0   4   6       63.27       71.55      1.06 o 
   1   4   6       48.20       56.32      1.17 o 
   2   4   6      148.65      141.43      3.18 o 
   3   4   6       47.49       47.39      1.61 o 
   4   4   6      101.19       97.38      2.10 o 
   5   4   6       24.17       24.40      0.92 o 
   6   4   6       45.70       44.11      1.19 o 
   7   4   6        2.11        0.82      0.55 o 
   8   4   6        0.90        1.33      0.53 o 
  -7   5   6        7.86        3.59      0.53 o 
  -6   5   6       47.54       38.85      1.60 o 
  -5   5   6      172.30      155.39      4.53 o 
  -4   5   6       83.37       99.22      3.33 o 
  -3   5   6       21.98       18.67      1.62 o 
  -2   5   6        0.06       -0.54      0.82 o 
  -1   5   6        0.63        2.96      0.72 o 
   0   5   6       43.53       43.88      1.38 o 
   1   5   6      105.24      111.77      3.63 o 
   2   5   6      150.01      134.48      4.13 o 
   3   5   6      179.65      174.09      5.18 o 
   4   5   6        4.79        2.97      0.77 o 
   5   5   6       90.32       90.65      2.47 o 
   6   5   6        1.36        2.49      0.56 o 
  -6   6   6       76.05       82.92      3.44 o 
  -4   6   6       57.35       57.34      4.18 o 
  -3   6   6       32.76       44.38      3.17 o 
  -2   6   6        1.09        1.48      2.05 o 
   1   6   6        0.09       -0.27      1.73 o 
   2   6   6      115.83      123.15      5.13 o 
   3   6   6       12.78       12.07      1.98 o 
   4   6   6        0.89       -0.48      1.20 o 
   5   6   6        9.31        8.36      1.05 o 
  -3   7   6        7.55        7.69      1.67 o 
   3   7   6       51.19       72.12      2.57 o 
  -9   1   7      170.94      192.68      3.39 o 
  -8   1   7      168.80      176.87      3.08 o 
  -7   1   7       48.49       49.92      1.32 o 
  -6   1   7        0.44        0.63      0.47 o 
  -5   1   7       38.15       43.46      0.68 o 
  -4   1   7       12.35       17.19      0.30 o 
  -3   1   7      209.15      204.61      1.67 o 
  -2   1   7     1448.22     1393.44     10.75 o 
  -1   1   7      732.09      747.38      5.12 o 
   0   1   7        0.58        0.93      0.09 o 
   1   1   7      756.68      733.01      4.75 o 
   2   1   7        3.38        2.48      0.13 o 
   3   1   7        3.52        4.92      0.18 o 
   4   1   7       68.85       77.56      0.72 o 
   5   1   7        0.91        2.79      0.33 o 
   6   1   7       19.40       14.15      0.54 o 
   7   1   7       13.27       10.47      0.55 o 
   8   1   7      180.30      170.34      2.82 o 
   9   1   7       11.84       14.57      0.58 o 
  -9   2   7        2.28        1.89      0.34 o 
  -8   2   7       31.05       30.19      0.83 o 
  -7   2   7       24.13       23.07      0.97 o 
  -6   2   7      599.26      584.90      8.62 o 
  -5   2   7      306.07      330.16      5.00 o 
  -4   2   7       35.43       30.15      0.48 o 
  -3   2   7      879.58      938.64      8.83 o 
  -2   2   7      316.27      317.15      2.72 o 
  -1   2   7      171.59      202.96      1.68 o 
   0   2   7     1012.80     1033.59      8.29 o 
   1   2   7     2512.08     2533.23     20.64 o 
   2   2   7     1125.72     1194.53     10.68 o 
   3   2   7      462.91      537.48      4.42 o 
   4   2   7      152.88      143.48      1.37 o 
   5   2   7       32.43       24.74      0.62 o 
   6   2   7     1214.16     1156.63     13.71 o 
   7   2   7        1.00       -0.59      0.91 o 
   8   2   7      106.96      106.14      2.14 o 
   9   2   7       84.70       84.61      1.92 o 
  -8   3   7        2.96        0.82      0.48 o 
  -7   3   7      452.25      437.08      6.52 o 
  -6   3   7       36.96       32.45      1.22 o 
  -5   3   7     1389.65     1308.37     18.38 o 
  -4   3   7       52.13       44.05      0.83 o 
  -3   3   7        6.39        4.83      0.33 o 
  -2   3   7      100.61      120.74      1.47 o 
  -1   3   7      971.41     1019.80      8.81 o 
   0   3   7       26.10       25.22      0.33 o 
   1   3   7     1572.70     1573.27     12.08 o 
   2   3   7      162.52      183.16      1.91 o 
   3   3   7      309.20      315.90      3.20 o 
   4   3   7        0.90        2.82      0.50 o 
   5   3   7      266.71      268.22      3.81 o 
   6   3   7       57.50       57.41      1.30 o 
   7   3   7      180.44      169.12      2.90 o 
   8   3   7        4.99        9.62      0.63 o 
  -8   4   7        7.62       11.87      0.75 o 
  -7   4   7      269.31      293.38      6.76 o 
  -6   4   7     1408.71     1371.05     24.85 o 
  -5   4   7      735.03      700.83     11.31 o 
  -4   4   7      518.58      498.49      8.20 o 
  -3   4   7      507.82      498.70      8.28 o 
  -2   4   7      844.11      827.98     15.10 o 
  -1   4   7       55.94       61.90      1.07 o 
   0   4   7      355.17      382.20      4.46 o 
   1   4   7      219.80      232.45      4.04 o 
   2   4   7       29.26       26.76      0.99 o 
   3   4   7       13.25        9.98      0.99 o 
   4   4   7      117.27      114.38      2.14 o 
   5   4   7        0.89        1.05      0.59 o 
   6   4   7       52.95       43.22      1.21 o 
   7   4   7        1.68        3.14      0.48 o 
   8   4   7        1.27        2.03      0.65 o 
  -7   5   7        1.70        2.35      0.76 o 
  -6   5   7      154.40      151.65      3.81 o 
  -5   5   7      134.15      142.33      4.37 o 
  -4   5   7       65.52       73.79      2.98 o 
  -3   5   7      186.49      207.88      5.76 o 
  -2   5   7      294.36      293.54      7.65 o 
  -1   5   7      288.75      234.22      4.21 o 
   0   5   7       47.11       41.03      1.39 o 
   1   5   7       51.49       46.13      2.60 o 
   2   5   7      113.99      100.67      2.63 o 
   3   5   7       69.16       54.37      2.38 o 
   4   5   7      127.78      125.69      2.72 o 
   5   5   7        5.99        8.08      0.85 o 
   6   5   7       14.60       13.05      0.68 o 
  -6   6   7        0.04        1.07      1.34 o 
  -5   6   7       64.70       67.82      3.25 o 
  -4   6   7       30.27       31.64      2.50 o 
  -3   6   7       47.59       48.42      3.15 o 
  -2   6   7       23.05       24.14      3.23 o 
   1   6   7      581.69      557.74     18.24 o 
   2   6   7        4.15       10.20      1.88 o 
   3   6   7        3.87        6.21      2.42 o 
   4   6   7       21.91       23.76      1.95 o 
   5   6   7        5.67        5.83      1.04 o 
  -9   0   8      614.81      663.41     15.28 o 
  -8   0   8      185.59      198.35      4.09 o 
  -7   0   8      494.90      496.31      9.51 o 
  -6   0   8       15.16       18.54      1.04 o 
  -5   0   8        0.98        1.20      0.44 o 
  -4   0   8        1.04        4.37      0.31 o 
  -3   0   8      999.08      972.89      9.59 o 
  -2   0   8     1202.12     1265.52     12.28 o 
  -1   0   8      962.68     1015.39      9.55 o 
   1   0   8        3.17        2.17      0.14 o 
   2   0   8       45.62       49.80      0.59 o 
   3   0   8      752.82      744.84      7.02 o 
   4   0   8      365.66      364.12      3.97 o 
   5   0   8        0.49        1.32      0.36 o 
   6   0   8       14.62       14.43      0.75 o 
   7   0   8        0.04        1.61      0.69 o 
   8   0   8       37.03       35.34      1.32 o 
   9   0   8      432.42      474.42     15.82 o 
  -9   1   8       28.87       32.56      0.95 o 
  -8   1   8       90.88       91.72      1.80 o 
  -7   1   8     1694.77     1762.56     24.69 o 
  -6   1   8      199.95      190.91      3.14 o 
  -5   1   8      100.61       95.98      1.26 o 
  -4   1   8     1570.84     1562.32     12.05 o 
  -3   1   8        1.62        1.85      0.14 o 
  -2   1   8      228.37      225.45      1.79 o 
  -1   1   8      687.18      744.57      4.97 o 
   0   1   8     2119.91     2112.12     14.48 o 
   1   1   8      374.72      380.48      2.65 o 
   2   1   8      178.24      175.60      1.27 o 
   3   1   8        2.22        2.82      0.16 o 
   4   1   8      172.74      165.75      1.37 o 
   5   1   8      108.81       97.52      1.34 o 
   6   1   8       54.79       46.19      0.87 o 
   7   1   8        0.92        2.82      0.46 o 
   8   1   8       11.01       11.66      0.80 o 
   9   1   8        1.38        0.28      0.63 o 
  -9   2   8        3.26        3.00      0.35 o 
  -8   2   8       21.07       23.59      0.77 o 
  -7   2   8      425.76      434.20      6.51 o 
  -6   2   8       27.10       29.06      0.88 o 
  -5   2   8        1.38        1.58      0.35 o 
  -4   2   8      588.84      546.51      5.32 o 
  -3   2   8      404.93      410.52      3.97 o 
  -2   2   8        0.08        1.55      0.12 o 
  -1   2   8      795.92      837.57      6.50 o 
   0   2   8      425.30      458.63      3.89 o 
   1   2   8       18.46       24.47      0.28 o 
   2   2   8       16.07       18.75      0.27 o 
   3   2   8       24.72       28.02      0.37 o 
   4   2   8      110.84      105.79      1.17 o 
   5   2   8       90.47       89.72      1.32 o 
   6   2   8      392.98      336.72      4.68 o 
   7   2   8       55.60       47.83      1.22 o 
   8   2   8       88.04       94.96      2.24 o 
   9   2   8        8.28       15.64      0.66 o 
  -8   3   8       58.32       65.65      1.56 o 
  -7   3   8      223.69      213.12      3.98 o 
  -6   3   8      326.64      321.88      5.69 o 
  -5   3   8       24.39       18.25      0.71 o 
  -4   3   8        0.37       -0.05      0.42 o 
  -3   3   8      624.54      569.67      6.44 o 
  -2   3   8       18.54       18.29      0.41 o 
  -1   3   8     2055.83     2159.77     20.07 o 
   0   3   8      234.37      258.21      2.11 o 
   1   3   8     2092.45     2277.27     18.05 o 
   2   3   8        3.91        3.33      0.25 o 
   3   3   8        0.66        0.54      0.29 o 
   4   3   8       69.22       60.96      1.30 o 
   5   3   8      630.63      577.79      7.75 o 
   6   3   8        5.24        1.86      0.55 o 
   7   3   8      169.07      152.63      2.62 o 
   8   3   8       77.89       86.66      1.98 o 
  -8   4   8       21.89       17.81      0.85 o 
  -7   4   8      104.58      122.11      3.46 o 
  -6   4   8        2.77        2.81      0.83 o 
  -5   4   8      376.86      367.44      6.22 o 
  -4   4   8       17.63       14.35      0.96 o 
  -3   4   8        1.83        1.03      0.62 o 
  -2   4   8       68.33       61.35      1.41 o 
  -1   4   8       25.74       18.28      0.67 o 
   0   4   8        4.31        6.43      0.48 o 
   1   4   8       50.19       45.39      1.25 o 
   2   4   8        5.74        2.16      0.49 o 
   3   4   8      167.60      162.10      3.02 o 
   4   4   8        0.22        0.60      0.53 o 
   5   4   8       78.34       67.62      1.57 o 
   6   4   8       21.78       21.79      0.87 o 
   7   4   8      103.73      111.57      2.33 o 
   8   4   8       80.84       80.48      3.14 o 
  -7   5   8        0.48        1.68      0.70 o 
  -6   5   8       59.93       51.93      1.76 o 
  -5   5   8        0.05       -0.43      0.73 o 
  -4   5   8       47.65       46.57      2.31 o 
  -3   5   8       11.08       11.40      1.21 o 
  -2   5   8      109.99      100.61      2.72 o 
  -1   5   8      475.38      408.96      7.74 o 
   0   5   8      489.09      483.26      7.92 o 
   1   5   8       52.88       62.00      2.47 o 
   2   5   8      320.25      327.79      8.19 o 
   3   5   8      194.24      182.49      4.09 o 
   4   5   8       26.18       26.91      1.17 o 
   5   5   8      184.60      169.64      3.30 o 
   6   5   8        0.03        1.20      0.50 o 
  -5   6   8       90.83       80.12      3.54 o 
  -4   6   8        0.00       -0.95      1.49 o 
  -3   6   8        4.09        4.10      2.68 o 
  -2   6   8        0.64       -1.04      1.92 o 
   2   6   8       22.27       20.48      2.14 o 
   3   6   8        7.46        7.52      1.67 o 
   4   6   8        1.54        0.28      1.19 o 
   5   6   8       14.81       27.58      1.51 o 
  -9   1   9       53.28       50.37      1.48 o 
  -8   1   9       22.09       25.36      0.90 o 
  -7   1   9      134.07      140.25      2.49 o 
  -6   1   9      153.16      162.75      2.49 o 
  -5   1   9      198.63      192.02      2.23 o 
  -4   1   9        2.04        1.98      0.17 o 
  -3   1   9      363.78      364.83      2.76 o 
  -2   1   9     3065.43     3164.92     25.79 o 
  -1   1   9      336.88      323.18      2.16 o 
   0   1   9     1461.99     1412.20      9.75 o 
   1   1   9      113.99      109.36      0.80 o 
   2   1   9       62.31       61.76      0.51 o 
   3   1   9      316.84      371.40      2.85 o 
   4   1   9        2.15        0.96      0.18 o 
   5   1   9      170.88      161.76      1.85 o 
   6   1   9        1.21        0.69      0.43 o 
   7   1   9       37.49       38.57      0.87 o 
   8   1   9        0.16       -0.43      0.53 o 
   9   1   9       56.30       59.68      1.52 o 
  -9   2   9        0.93        1.89      0.31 o 
  -8   2   9      502.61      513.68      8.54 o 
  -7   2   9       12.35       15.45      0.81 o 
  -6   2   9      451.34      432.40      6.52 o 
  -5   2   9       96.81      103.05      1.71 o 
  -4   2   9     1682.07     1719.02     16.83 o 
  -3   2   9     1018.28     1077.87      9.70 o 
  -2   2   9     2070.04     2278.94     20.94 o 
  -1   2   9       28.91       27.51      0.31 o 
   0   2   9     1172.10     1203.25      9.93 o 
   1   2   9       76.80       74.58      0.67 o 
   2   2   9        6.43        9.65      0.19 o 
   3   2   9        6.45       11.33      0.25 o 
   4   2   9      500.40      497.19      5.09 o 
   5   2   9      339.41      308.19      4.25 o 
   6   2   9       26.28       22.56      0.78 o 
   7   2   9       20.01       13.47      0.70 o 
   8   2   9       42.62       35.91      1.29 o 
   9   2   9        3.76        4.16      0.48 o 
  -8   3   9      288.79      289.47      5.56 o 
  -7   3   9      564.33      537.82      8.70 o 
  -6   3   9      159.51      162.70      3.58 o 
  -5   3   9      244.09      229.38      3.73 o 
  -4   3   9       82.55       75.73      1.47 o 
  -3   3   9      239.65      216.46      3.14 o 
  -2   3   9      158.51      174.17      2.34 o 
  -1   3   9      742.91      849.78      7.71 o 
   0   3   9      976.39     1014.84      8.14 o 
   1   3   9      112.32      130.04      1.27 o 
   2   3   9      292.68      321.66      2.90 o 
   3   3   9      256.19      269.07      2.88 o 
   4   3   9      128.33      112.45      1.81 o 
   5   3   9      654.91      592.61      7.84 o 
   6   3   9      443.68      414.03      6.24 o 
   7   3   9       85.04       81.88      1.59 o 
   8   3   9       12.87       19.14      0.87 o 
  -8   4   9       13.53       10.13      0.86 o 
  -7   4   9       49.23       58.41      2.08 o 
  -6   4   9       32.10       27.65      1.06 o 
  -5   4   9      248.56      234.36      4.38 o 
  -4   4   9      134.80      131.53      2.63 o 
  -3   4   9        9.07        6.61      0.75 o 
  -2   4   9      252.42      248.57      4.35 o 
  -1   4   9      130.60      131.65      2.49 o 
   0   4   9      618.25      614.83      7.87 o 
   1   4   9       38.44       41.66      1.24 o 
   2   4   9       76.42       77.31      1.51 o 
   3   4   9        2.75        2.61      0.74 o 
   4   4   9       33.78       38.55      1.10 o 
   5   4   9       33.28       33.72      1.04 o 
   6   4   9      138.31      116.38      2.30 o 
   7   4   9        0.14        0.15      0.37 o 
  -7   5   9        3.36        2.45      0.69 o 
  -6   5   9      218.32      177.72      4.40 o 
  -5   5   9      102.20       63.37      2.09 o 
  -4   5   9      229.43      254.08      6.75 o 
  -3   5   9       21.96       21.74      1.27 o 
  -2   5   9       28.43       30.96      1.34 o 
  -1   5   9        7.29        4.84      0.82 o 
   0   5   9      322.30      315.22      6.49 o 
   1   5   9      119.33      113.32      3.41 o 
   2   5   9        0.43       -0.70      0.70 o 
   3   5   9       73.63       71.33      2.20 o 
   4   5   9        0.15        0.50      0.63 o 
   5   5   9       59.97       45.05      1.36 o 
   6   5   9        0.67        1.08      0.51 o 
  -5   6   9        6.37        8.97      1.37 o 
  -4   6   9       67.61       85.64      4.03 o 
  -3   6   9        0.59        3.04      2.61 o 
  -2   6   9       56.28       62.68      3.71 o 
   2   6   9      151.67      143.09      5.76 o 
   3   6   9       13.73       20.63      2.50 o 
   4   6   9       54.05       62.24      2.60 o 
   5   6   9       26.20       34.03      1.46 o 
  -3   7   9        2.16        1.66      1.15 o 
  -9   0  10       56.16       62.31      1.97 o 
  -8   0  10      660.09      699.60     16.19 o 
  -7   0  10     1119.39     1137.15     20.52 o 
  -6   0  10       13.21       12.30      0.85 o 
  -5   0  10       21.93       28.56      0.81 o 
  -4   0  10      715.94      731.74      8.15 o 
  -3   0  10      239.21      270.89      3.15 o 
  -2   0  10      349.98      387.73      3.71 o 
  -1   0  10     6745.14     6921.91     63.31 o 
   0   0  10     2165.30     2307.99     20.47 o 
   1   0  10       10.72        7.57      0.20 o 
   2   0  10      312.61      334.65      3.27 o 
   3   0  10     1081.32     1166.21     11.45 o 
   4   0  10     1068.06     1122.99     11.72 o 
   5   0  10        4.70        4.28      0.48 o 
   6   0  10      103.45       83.85      2.15 o 
   7   0  10      457.54      469.64      8.90 o 
   8   0  10        4.05        2.47      0.65 o 
   9   0  10      465.28      404.65     13.43 o 
  -9   1  10       40.93       42.84      1.16 o 
  -8   1  10       15.71       18.50      0.79 o 
  -7   1  10       13.71       15.11      0.84 o 
  -6   1  10        3.36        4.53      0.54 o 
  -5   1  10      708.63      666.67      7.49 o 
  -4   1  10        0.03        0.11      0.17 o 
  -3   1  10      124.74      139.93      1.21 o 
  -2   1  10      476.13      504.43      4.00 o 
  -1   1  10       76.83       80.25      0.60 o 
   0   1  10     1310.22     1292.05      8.92 o 
   1   1  10      328.72      338.25      2.31 o 
   2   1  10        3.54        4.98      0.15 o 
   3   1  10       94.43       91.81      0.79 o 
   4   1  10       38.90       36.34      0.44 o 
   5   1  10       27.77       28.84      0.63 o 
   6   1  10       20.47       13.10      0.55 o 
   7   1  10       12.39        8.88      0.60 o 
   8   1  10      236.47      253.74      5.32 o 
   9   1  10       75.92       93.49      2.83 o 
  -9   2  10        0.44        0.77      0.36 o 
  -8   2  10      648.42      684.58     10.98 o 
  -7   2  10      155.23      155.76      2.75 o 
  -6   2  10       47.70       49.42      1.12 o 
  -5   2  10      708.59      691.43      9.87 o 
  -4   2  10       24.63       25.02      0.46 o 
  -3   2  10       65.22       62.97      0.71 o 
  -2   2  10       38.66       47.72      0.55 o 
  -1   2  10      465.40      516.74      4.21 o 
   0   2  10        1.61        2.01      0.14 o 
   1   2  10      353.82      384.23      2.92 o 
   2   2  10        0.89        0.55      0.16 o 
   3   2  10      543.56      535.89      4.47 o 
   4   2  10        1.25        2.45      0.31 o 
   5   2  10        4.16        2.25      0.38 o 
   6   2  10      221.82      211.65      3.54 o 
   7   2  10       36.21       37.48      1.05 o 
   8   2  10       35.46       37.31      1.27 o 
   9   2  10       16.52       13.56      1.14 o 
  -8   3  10       61.06       47.91      1.27 o 
  -7   3  10        5.89        6.53      0.80 o 
  -6   3  10      114.94      120.58      2.90 o 
  -5   3  10       36.62       28.44      0.96 o 
  -4   3  10        8.37        5.66      0.58 o 
  -3   3  10        0.40        0.09      0.50 o 
  -2   3  10     1091.54     1172.21     13.02 o 
  -1   3  10      154.81      133.05      1.39 o 
   0   3  10       72.16       79.79      0.80 o 
   1   3  10      279.92      291.01      2.68 o 
   2   3  10        5.31        8.49      0.28 o 
   3   3  10      333.65      345.58      3.80 o 
   4   3  10       81.69       63.14      1.22 o 
   5   3  10       71.31       71.62      1.55 o 
   6   3  10        3.67        2.87      0.57 o 
   7   3  10        5.56        4.26      0.60 o 
   8   3  10        4.25        4.93      0.66 o 
  -8   4  10        6.20        8.31      0.81 o 
  -7   4  10       23.97       27.41      1.12 o 
  -6   4  10       37.24       35.72      1.45 o 
  -5   4  10      271.80      270.99      4.80 o 
  -4   4  10      141.28      136.61      2.72 o 
  -3   4  10      268.61      231.73      4.19 o 
  -2   4  10      130.76      131.18      2.28 o 
  -1   4  10      269.30      234.37      4.10 o 
   0   4  10       21.92       28.34      0.65 o 
   1   4  10       17.75       12.18      0.89 o 
   2   4  10        1.53        0.86      0.58 o 
   3   4  10       86.81       92.95      2.01 o 
   4   4  10       95.35       91.22      2.08 o 
   5   4  10       29.84       36.87      1.05 o 
   6   4  10        0.29        0.43      0.51 o 
   7   4  10        5.89        7.30      0.49 o 
  -7   5  10        0.28        0.62      0.61 o 
  -6   5  10        3.20        1.00      0.65 o 
  -5   5  10       23.45       17.71      0.95 o 
  -4   5  10       73.07       53.50      1.77 o 
  -3   5  10      430.10      445.98     10.96 o 
  -2   5  10        0.38       -0.31      0.86 o 
  -1   5  10      288.05      263.94      4.63 o 
   0   5  10      263.31      251.10      5.15 o 
   1   5  10       18.78       27.18      1.36 o 
   2   5  10      148.32      144.67      4.23 o 
   3   5  10       14.26        8.55      1.29 o 
   4   5  10       84.37       76.73      2.23 o 
   5   5  10        0.71        2.25      0.64 o 
   6   5  10      133.60      113.43      2.64 o 
  -5   6  10        0.21       -1.06      1.06 o 
  -4   6  10       18.59       23.18      2.25 o 
  -3   6  10        0.56        2.69      1.94 o 
  -2   6  10      113.17      126.01      5.58 o 
   2   6  10       74.34       70.01      2.58 o 
   3   6  10        0.45        1.37      1.11 o 
   4   6  10       40.80       38.59      1.79 o 
   5   6  10        0.12        2.12      0.93 o 
  -3   7  10      118.62      138.43      4.80 o 
  -9   1  11      170.93      180.05      3.15 o 
  -8   1  11      129.41      130.29      2.42 o 
  -7   1  11      178.65      201.63      3.49 o 
  -6   1  11      180.62      182.81      2.76 o 
  -5   1  11     1455.30     1559.03     18.26 o 
  -4   1  11       79.30       84.30      0.83 o 
  -3   1  11     1766.30     1912.06     14.30 o 
  -2   1  11        5.23        8.62      0.16 o 
  -1   1  11      246.31      240.59      1.70 o 
   0   1  11      870.63      833.27      5.55 o 
   1   1  11       41.95       38.76      0.36 o 
   2   1  11       51.26       52.39      0.48 o 
   3   1  11       10.14       10.60      0.23 o 
   4   1  11      420.48      414.37      3.36 o 
   5   1  11       50.21       47.41      0.80 o 
   6   1  11      291.60      285.76      3.77 o 
   7   1  11      270.37      233.59      3.71 o 
   8   1  11        2.27        0.98      0.43 o 
   9   1  11      110.41      126.01      3.29 o 
  -9   2  11       58.99       57.28      1.77 o 
  -8   2  11       78.47       76.68      1.71 o 
  -7   2  11       45.67       43.11      1.05 o 
  -6   2  11      387.54      370.77      5.54 o 
  -5   2  11        7.86        6.72      0.53 o 
  -4   2  11        5.39        5.57      0.28 o 
  -3   2  11       77.97       77.46      0.92 o 
  -2   2  11       45.73       64.36      0.74 o 
  -1   2  11        3.54        3.71      0.16 o 
   0   2  11      218.38      221.13      1.84 o 
   1   2  11       28.93       27.08      0.35 o 
   2   2  11      739.47      763.16      5.80 o 
   3   2  11       10.68       17.75      0.33 o 
   4   2  11        0.12        1.22      0.29 o 
   5   2  11      214.06      197.84      3.12 o 
   6   2  11      347.12      326.11      5.00 o 
   7   2  11       22.76       25.15      0.87 o 
   8   2  11        0.06        1.37      0.65 o 
  -8   3  11        0.10       -0.39      0.43 o 
  -7   3  11      133.59      124.70      2.95 o 
  -6   3  11      768.28      757.06     14.22 o 
  -5   3  11       18.93       14.30      0.82 o 
  -4   3  11       26.28       25.93      0.90 o 
  -3   3  11      102.17      111.09      1.79 o 
  -2   3  11      336.63      352.95      4.12 o 
  -1   3  11      538.08      549.14      4.88 o 
   0   3  11       32.60       43.68      0.53 o 
   1   3  11      153.70      155.97      1.62 o 
   2   3  11       31.33       37.94      0.55 o 
   3   3  11      127.64      129.18      1.83 o 
   4   3  11       47.88       47.50      0.96 o 
   5   3  11      371.55      348.47      4.91 o 
   6   3  11        6.96       11.62      0.73 o 
   7   3  11       10.21        6.67      0.65 o 
   8   3  11       88.69       81.31      1.66 o 
  -8   4  11       16.52       11.90      0.69 o 
  -7   4  11       15.45       12.87      0.85 o 
  -6   4  11        0.83       -0.60      1.15 o 
  -5   4  11       92.54       78.40      1.88 o 
  -4   4  11        2.92        5.56      0.80 o 
  -3   4  11        1.16        0.69      0.67 o 
  -2   4  11      623.58      614.58      9.98 o 
  -1   4  11        4.47        1.73      0.43 o 
   0   4  11      186.26      198.89      3.49 o 
   1   4  11       33.36       30.36      0.87 o 
   2   4  11       37.82       35.21      1.20 o 
   3   4  11        3.74        2.80      0.62 o 
   4   4  11      439.39      400.74      6.87 o 
   5   4  11      465.37      448.22      6.85 o 
   6   4  11       17.59       17.78      0.87 o 
   7   4  11        7.36        5.01      0.35 o 
  -7   5  11        1.89        5.53      0.70 o 
  -6   5  11        1.68        0.91      0.50 o 
  -5   5  11        0.15        1.52      0.78 o 
  -4   5  11       15.54        7.49      0.76 o 
  -3   5  11      100.40       86.80      2.46 o 
  -2   5  11      143.24      130.31      3.22 o 
  -1   5  11       14.03       10.18      0.91 o 
   0   5  11       10.33        8.95      1.17 o 
   1   5  11       15.45       12.64      0.98 o 
   2   5  11       11.07        7.97      1.01 o 
   3   5  11      333.92      306.90      5.26 o 
   4   5  11       47.61       45.62      1.66 o 
   5   5  11      171.34      165.42      3.12 o 
   6   5  11       47.00       47.78      1.56 o 
  -5   6  11       37.62       37.34      2.19 o 
  -4   6  11       22.51       27.25      2.33 o 
  -3   6  11       33.35       38.43      2.76 o 
  -2   6  11        6.24        9.03      2.22 o 
   1   6  11       25.41       16.07      1.64 o 
   2   6  11      102.70      104.29      3.38 o 
   3   6  11        0.78        1.93      1.37 o 
   4   6  11        1.63        3.46      1.03 o 
   5   6  11       46.94       59.21      2.01 o 
  -3   7  11      118.37      137.82      4.74 o 
  -9   0  12      280.38      327.30      7.50 o 
  -8   0  12       24.69       26.62      1.74 o 
  -7   0  12      401.03      379.30      7.31 o 
  -6   0  12        1.51        1.88      0.80 o 
  -5   0  12      156.26      146.86      2.63 o 
  -4   0  12      125.37      146.21      1.74 o 
  -3   0  12      527.76      589.39      5.87 o 
  -2   0  12      626.20      638.61      6.08 o 
  -1   0  12     5998.12     6556.45     59.90 o 
   0   0  12     1353.79     1473.95     13.21 o 
   1   0  12      866.64      931.87      8.38 o 
   2   0  12      905.26      974.56      9.62 o 
   3   0  12      656.06      639.70      6.43 o 
   4   0  12       21.44       20.68      0.49 o 
   5   0  12       50.81       42.35      1.17 o 
   6   0  12      367.07      337.97      5.65 o 
   7   0  12       69.98       85.90      2.22 o 
  -9   1  12      345.83      392.33      6.37 o 
  -8   1  12      366.02      393.82      5.85 o 
  -7   1  12       46.81       44.45      1.19 o 
  -6   1  12       39.76       36.66      0.99 o 
  -5   1  12      260.26      263.88      4.06 o 
  -4   1  12        0.78        0.79      0.19 o 
  -3   1  12      449.05      493.39      3.74 o 
  -2   1  12       36.24       44.73      0.41 o 
  -1   1  12      650.02      699.00      4.69 o 
   0   1  12       92.11       99.40      0.83 o 
   1   1  12      925.38     1030.96      6.98 o 
   2   1  12      410.66      427.48      3.00 o 
   3   1  12      919.38      955.35      7.30 o 
   4   1  12       64.77       69.08      0.70 o 
   5   1  12      236.98      226.79      2.76 o 
   6   1  12       20.94       19.64      0.65 o 
   7   1  12      175.12      164.11      2.71 o 
   8   1  12      184.39      180.86      2.90 o 
   9   1  12       41.48       37.29      2.26 o 
  -9   2  12       24.67       27.77      1.62 o 
  -8   2  12       76.02       77.19      1.76 o 
  -7   2  12      138.50      138.16      2.53 o 
  -6   2  12      139.25      130.19      2.35 o 
  -5   2  12       84.27       78.26      1.42 o 
  -4   2  12        1.65        3.92      0.30 o 
  -3   2  12     1741.90     1878.92     16.82 o 
  -2   2  12      495.83      530.43      4.75 o 
  -1   2  12      506.73      565.75      4.63 o 
   0   2  12      934.84     1063.62      8.53 o 
   1   2  12      224.94      231.95      1.83 o 
   2   2  12       96.21       95.23      0.91 o 
   3   2  12       39.64       34.94      0.50 o 
   4   2  12       46.07       43.71      0.80 o 
   5   2  12      117.02      104.82      1.72 o 
   6   2  12        3.23        2.57      0.61 o 
   7   2  12      152.98      153.68      2.59 o 
   8   2  12        0.02        0.24      0.50 o 
  -8   3  12       60.75       61.70      1.68 o 
  -7   3  12       89.77       86.28      2.20 o 
  -6   3  12      794.75      787.41     14.62 o 
  -5   3  12      192.25      162.03      3.07 o 
  -4   3  12      136.98      112.54      1.91 o 
  -3   3  12       54.48       63.81      1.54 o 
  -2   3  12        0.47        0.41      0.27 o 
  -1   3  12       21.99       32.28      0.50 o 
   0   3  12      322.10      353.90      3.20 o 
   1   3  12      127.53      135.48      1.42 o 
   2   3  12       28.96       27.68      0.49 o 
   3   3  12       80.19       79.68      1.28 o 
   4   3  12      494.59      471.64      6.48 o 
   5   3  12        5.27        2.75      0.53 o 
   6   3  12       78.25       73.10      1.58 o 
   7   3  12       93.15       96.41      2.00 o 
   8   3  12        0.22       -0.14      0.61 o 
  -8   4  12       32.16       37.67      1.10 o 
  -7   4  12        3.74        5.16      0.71 o 
  -6   4  12       17.97       16.15      1.10 o 
  -5   4  12       17.94       18.25      0.99 o 
  -4   4  12      249.31      221.71      4.11 o 
  -3   4  12        8.95        4.21      0.86 o 
  -2   4  12       12.35       16.25      0.75 o 
  -1   4  12       33.67       20.67      0.87 o 
   0   4  12        1.65        2.33      0.65 o 
   1   4  12       27.32       30.44      0.97 o 
   2   4  12       28.92       32.74      1.17 o 
   3   4  12       29.48       26.72      1.00 o 
   4   4  12      166.31      166.24      3.27 o 
   5   4  12      615.39      597.04      8.80 o 
   6   4  12      102.45      113.10      2.31 o 
   7   4  12        0.00        0.20      0.24 o 
  -7   5  12       74.32       87.55      3.33 o 
  -6   5  12       39.43       24.11      0.95 o 
  -5   5  12      100.04       80.90      2.11 o 
  -4   5  12        0.65        0.83      0.69 o 
  -3   5  12       23.12       22.27      1.29 o 
  -2   5  12      192.57      191.46      4.13 o 
  -1   5  12       66.58       70.49      2.21 o 
   0   5  12      169.82      175.55      3.83 o 
   1   5  12        0.00        0.60      1.00 o 
   2   5  12        0.03        0.11      0.96 o 
   3   5  12        2.97        2.30      0.84 o 
   4   5  12      199.52      191.10      3.56 o 
   5   5  12        7.30       12.26      1.11 o 
   6   5  12      141.20      125.20      3.21 o 
  -5   6  12       10.53        8.26      1.24 o 
  -4   6  12        7.45       11.41      2.25 o 
  -3   6  12        3.39        3.00      1.93 o 
  -2   6  12       20.42       22.94      3.18 o 
   1   6  12        0.49       -0.68      1.70 o 
   2   6  12        8.10       13.89      1.81 o 
   3   6  12        9.90        6.29      1.33 o 
   4   6  12       59.25       61.38      2.09 o 
   5   6  12       36.37       35.42      1.37 o 
  -3   7  12        0.60        1.29      1.06 o 
  -9   1  13        5.62        5.70      0.48 o 
  -8   1  13       26.93       29.01      0.91 o 
  -7   1  13        7.26        7.40      0.65 o 
  -6   1  13      371.03      372.51      5.12 o 
  -5   1  13       80.00       80.06      1.34 o 
  -4   1  13        6.82        8.70      0.27 o 
  -3   1  13       82.49       99.35      0.86 o 
  -2   1  13       50.64       56.08      0.50 o 
  -1   1  13      666.03      646.39      4.55 o 
   0   1  13       35.16       29.31      0.32 o 
   1   1  13      671.37      697.23      4.69 o 
   2   1  13      111.56      121.08      0.98 o 
   3   1  13     1380.42     1430.41     10.77 o 
   4   1  13      186.75      183.80      1.89 o 
   5   1  13       36.28       33.06      0.71 o 
   6   1  13        6.49        4.98      0.53 o 
   7   1  13       45.46       40.88      0.97 o 
   8   1  13        0.21        0.68      0.40 o 
  -9   2  13        3.60        4.37      0.94 o 
  -8   2  13        5.04        3.75      0.50 o 
  -7   2  13      222.86      215.22      3.56 o 
  -6   2  13      174.02      159.06      2.70 o 
  -5   2  13       44.91       44.57      1.12 o 
  -4   2  13      107.37      115.15      1.35 o 
  -3   2  13       52.00       53.01      0.72 o 
  -2   2  13      129.57      137.82      1.38 o 
  -1   2  13      121.96      140.98      1.32 o 
   0   2  13       43.14       41.81      0.47 o 
   1   2  13       96.70       89.97      0.81 o 
   2   2  13       44.50       45.64      0.52 o 
   3   2  13       60.77       56.48      0.70 o 
   4   2  13      208.41      210.70      2.78 o 
   5   2  13      105.67      100.05      1.68 o 
   6   2  13        2.67        2.65      0.58 o 
   7   2  13      205.48      206.09      3.65 o 
   8   2  13        9.72        8.75      0.63 o 
  -8   3  13      303.11      327.12      7.95 o 
  -7   3  13      175.66      173.37      3.69 o 
  -6   3  13       25.26       22.02      1.05 o 
  -5   3  13       19.38       15.92      0.84 o 
  -4   3  13       13.42       10.33      0.71 o 
  -3   3  13       42.25       44.40      1.07 o 
  -2   3  13       76.47       86.98      1.16 o 
  -1   3  13       21.80       24.59      0.41 o 
   0   3  13      325.73      336.86      3.08 o 
   1   3  13      169.99      182.43      1.97 o 
   2   3  13      105.32      117.02      1.47 o 
   3   3  13       10.06        6.95      0.49 o 
   4   3  13      185.92      170.02      2.40 o 
   5   3  13      498.27      475.49      6.44 o 
   6   3  13       75.74       76.73      1.57 o 
   7   3  13       33.39       46.10      1.29 o 
   8   3  13       30.52       32.51      0.85 o 
  -7   4  13       82.88       82.17      2.25 o 
  -6   4  13      231.55      234.35      4.84 o 
  -5   4  13       46.25       42.06      1.32 o 
  -4   4  13       79.85       69.55      1.73 o 
  -3   4  13      130.08      135.18      2.77 o 
  -2   4  13      351.65      341.70      5.08 o 
  -1   4  13       48.58       56.15      1.44 o 
   0   4  13      141.03      133.95      2.60 o 
   1   4  13        0.54        0.95      0.58 o 
   2   4  13       78.55       83.88      1.89 o 
   3   4  13        0.77        1.50      0.58 o 
   4   4  13       10.37        7.79      0.68 o 
   5   4  13       71.06       70.35      1.84 o 
   6   4  13       55.86       48.77      1.13 o 
   7   4  13        2.26        2.57      0.44 o 
  -6   5  13       30.49       29.55      1.05 o 
  -5   5  13        3.69        1.76      0.66 o 
  -4   5  13       57.20       40.39      1.54 o 
  -3   5  13      359.18      361.36      7.05 o 
  -2   5  13      430.87      389.39      7.59 o 
  -1   5  13      141.55      117.53      2.95 o 
   0   5  13       53.54       54.11      1.75 o 
   1   5  13       73.07       70.66      2.03 o 
   2   5  13        1.21        0.77      1.07 o 
   3   5  13       42.84       33.49      1.27 o 
   4   5  13      174.86      187.41      3.50 o 
   5   5  13      228.88      268.74      5.46 o 
   6   5  13       58.57       52.38      1.75 o 
  -5   6  13       32.98       35.01      1.94 o 
  -4   6  13        1.92        1.34      2.01 o 
  -3   6  13        2.15        4.53      1.91 o 
  -2   6  13       84.51       74.80      4.95 o 
   0   6  13       58.08       47.70      2.94 o 
   1   6  13       64.78       74.26      3.80 o 
   2   6  13      245.33      263.58      6.46 o 
   3   6  13       15.30       21.03      1.62 o 
   4   6  13      224.01      246.62      5.91 o 
   5   6  13       13.16       18.33      0.92 o 
  -9   0  14       19.78       22.49      1.04 o 
  -8   0  14      241.71      270.28      7.00 o 
  -7   0  14        7.08        7.93      0.92 o 
  -6   0  14        0.07       -0.03      0.90 o 
  -5   0  14       18.32       21.50      0.93 o 
  -4   0  14     2055.73     2198.00     23.81 o 
  -3   0  14       52.33       57.23      0.85 o 
  -2   0  14        5.42        5.83      0.21 o 
  -1   0  14      370.25      394.67      3.99 o 
   1   0  14       89.96      113.78      1.21 o 
   2   0  14     1735.32     1947.25     17.97 o 
   3   0  14      173.28      178.96      2.10 o 
   4   0  14       37.04       34.16      0.82 o 
   5   0  14       55.57       50.42      1.24 o 
   6   0  14      480.47      444.39      7.25 o 
   7   0  14      326.42      298.23      6.13 o 
   8   0  14      651.02      708.21     15.68 o 
  -9   1  14       34.32       35.34      0.95 o 
  -8   1  14      111.60      110.94      2.03 o 
  -7   1  14       74.95       70.33      1.59 o 
  -6   1  14        5.68        3.96      0.58 o 
  -5   1  14      145.26      147.17      2.26 o 
  -4   1  14      203.19      232.00      2.04 o 
  -3   1  14      122.88      125.77      1.10 o 
  -2   1  14      343.26      346.26      2.53 o 
  -1   1  14     1034.72     1125.54      7.42 o 
   0   1  14      157.05      175.85      1.34 o 
   1   1  14     1705.83     1868.60     11.98 o 
   2   1  14      952.82     1059.59      7.36 o 
   3   1  14       97.97      107.94      0.95 o 
   4   1  14       77.98       73.96      1.10 o 
   5   1  14        0.11       -0.41      0.41 o 
   6   1  14       84.00       87.30      1.64 o 
   7   1  14      171.39      164.62      2.86 o 
   8   1  14       50.43       50.76      1.56 o 
  -9   2  14        0.00        0.76      0.79 o 
  -8   2  14        1.01        0.96      0.42 o 
  -7   2  14       13.84       12.70      0.70 o 
  -6   2  14      162.31      155.92      2.99 o 
  -5   2  14       42.21       42.13      1.27 o 
  -4   2  14       13.30       10.53      0.43 o 
  -3   2  14        0.03        0.76      0.23 o 
  -2   2  14      132.30      142.00      1.49 o 
  -1   2  14      333.51      353.04      3.09 o 
   0   2  14     1202.10     1311.94     10.81 o 
   1   2  14      175.27      193.64      1.64 o 
   2   2  14       18.27       26.69      0.38 o 
   3   2  14      232.13      238.26      2.49 o 
   4   2  14       27.18       24.11      0.70 o 
   5   2  14        0.69        0.95      0.43 o 
   6   2  14      458.04      447.38      6.79 o 
   7   2  14       71.79       69.29      1.64 o 
   8   2  14        1.72        1.03      0.53 o 
  -8   3  14       46.63       37.53      1.39 o 
  -7   3  14       52.34       60.48      1.79 o 
  -6   3  14        8.86        7.20      0.76 o 
  -5   3  14       93.29       87.02      1.98 o 
  -4   3  14       15.90       12.89      0.73 o 
  -3   3  14      324.80      298.80      4.93 o 
  -2   3  14      175.90      194.92      2.55 o 
  -1   3  14      292.26      323.27      3.10 o 
   0   3  14        0.12       -0.14      0.18 o 
   1   3  14      533.06      556.04      5.91 o 
   2   3  14       17.30       14.86      0.43 o 
   3   3  14      269.14      258.89      3.35 o 
   4   3  14      156.54      141.86      2.04 o 
   5   3  14        0.05       -0.48      0.54 o 
   6   3  14       43.40       41.36      1.11 o 
   7   3  14       57.76       65.81      1.49 o 
   8   3  14      136.09      148.76      3.13 o 
  -7   4  14       16.98       23.91      1.07 o 
  -6   4  14        0.98        0.60      0.76 o 
  -5   4  14       13.54       14.09      1.01 o 
  -4   4  14       86.82       71.91      1.81 o 
  -3   4  14       71.21       72.76      1.75 o 
  -2   4  14       46.69       47.67      1.15 o 
  -1   4  14       71.02       68.25      1.47 o 
   0   4  14       30.75       34.42      1.14 o 
   1   4  14       17.98       18.25      0.89 o 
   2   4  14      141.57      145.17      2.48 o 
   3   4  14      174.65      155.80      2.69 o 
   4   4  14       44.88       44.56      1.33 o 
   5   4  14        0.57        1.27      0.54 o 
   6   4  14        0.34       -0.12      0.77 o 
   7   4  14       16.68       12.43      0.70 o 
  -6   5  14       21.55       11.50      0.58 o 
  -5   5  14        5.75        6.37      0.70 o 
  -4   5  14       42.19       30.84      1.26 o 
  -3   5  14        8.66        7.07      1.17 o 
  -2   5  14        5.04        5.43      1.16 o 
  -1   5  14        1.86        3.84      1.08 o 
   0   5  14       14.25       15.61      1.15 o 
   1   5  14       48.03       44.75      1.79 o 
   2   5  14        0.02        1.46      0.86 o 
   3   5  14       89.05       80.23      1.96 o 
   4   5  14       49.58       47.46      1.37 o 
   5   5  14       61.14       58.85      1.95 o 
   6   5  14       19.15       15.12      1.09 o 
  -5   6  14        2.87        2.45      0.81 o 
  -4   6  14       12.33       17.89      2.52 o 
  -3   6  14        9.95        7.10      1.93 o 
  -2   6  14       16.68       10.64      2.87 o 
   0   6  14      164.31      160.49      6.07 o 
   1   6  14      257.99      281.20     10.20 o 
   2   6  14       55.53       57.97      2.50 o 
   3   6  14       65.58       58.50      2.20 o 
   4   6  14       56.29       62.84      2.17 o 
  -9   1  15       88.97       86.08      2.00 o 
  -8   1  15       75.13       74.79      1.54 o 
  -7   1  15       27.42       28.05      0.97 o 
  -6   1  15      146.93      148.18      2.35 o 
  -5   1  15       54.38       52.90      1.05 o 
  -4   1  15        3.29        4.26      0.30 o 
  -3   1  15      235.43      253.73      2.10 o 
  -2   1  15     1089.55     1083.00      7.52 o 
  -1   1  15      449.35      426.01      3.07 o 
   0   1  15     2374.96     2575.80     18.68 o 
   1   1  15      285.21      277.07      2.06 o 
   2   1  15       91.15       86.40      0.83 o 
   3   1  15      107.52      100.37      0.93 o 
   4   1  15       12.26       12.07      0.46 o 
   5   1  15      101.77      108.31      1.80 o 
   6   1  15        7.22        7.72      0.61 o 
   7   1  15       28.41       27.67      0.78 o 
   8   1  15        0.00        0.19      0.41 o 
  -8   2  15       37.85       42.32      1.32 o 
  -7   2  15       54.47       51.95      1.30 o 
  -6   2  15        0.21        1.36      0.62 o 
  -5   2  15        1.34        0.51      0.52 o 
  -4   2  15      119.96      116.37      2.11 o 
  -3   2  15      164.43      164.68      1.99 o 
  -2   2  15        0.83        0.81      0.22 o 
  -1   2  15       25.84       25.22      0.36 o 
   0   2  15       16.87       21.94      0.36 o 
   1   2  15       35.46       40.63      0.50 o 
   2   2  15      276.04      291.72      2.51 o 
   3   2  15      189.43      174.33      2.09 o 
   4   2  15       14.12       12.85      0.58 o 
   5   2  15      336.36      320.05      4.19 o 
   6   2  15       24.13       23.71      0.97 o 
   7   2  15       10.29        8.99      0.63 o 
   8   2  15      293.64      290.67      5.48 o 
  -8   3  15       84.65       73.82      1.88 o 
  -7   3  15        4.41        3.13      0.72 o 
  -6   3  15       19.74       17.99      1.01 o 
  -5   3  15       35.05       32.86      1.24 o 
  -4   3  15        1.22        1.59      0.60 o 
  -3   3  15        2.22        1.37      0.49 o 
  -2   3  15        0.00        0.73      0.38 o 
  -1   3  15       74.41       75.70      1.05 o 
   0   3  15      263.28      255.92      2.68 o 
   1   3  15       35.19       28.74      0.58 o 
   2   3  15      121.43      124.48      1.82 o 
   3   3  15       13.35       13.48      0.61 o 
   4   3  15      520.77      523.72      6.52 o 
   5   3  15       83.76       78.99      1.56 o 
   6   3  15       56.01       51.50      1.43 o 
   7   3  15        0.08       -0.20      0.67 o 
   8   3  15      116.53      113.59      4.20 o 
  -7   4  15      250.49      252.04      5.11 o 
  -6   4  15       95.83       95.06      2.34 o 
  -5   4  15      165.04      158.79      3.61 o 
  -4   4  15       55.99       45.85      1.45 o 
  -3   4  15       19.89       22.64      1.10 o 
  -2   4  15      428.33      398.59      5.91 o 
  -1   4  15       25.30       23.37      1.00 o 
   0   4  15       38.52       30.71      1.24 o 
   1   4  15       38.07       37.71      1.21 o 
   2   4  15       14.94       22.61      0.92 o 
   3   4  15      209.33      216.99      3.94 o 
   4   4  15      221.87      221.88      4.06 o 
   5   4  15       26.91       28.41      1.03 o 
   6   4  15        0.00        0.12      0.43 o 
   7   4  15       14.12       18.30      0.76 o 
  -6   5  15      394.88      337.08      7.84 o 
  -5   5  15      213.54      188.06      3.76 o 
  -4   5  15       52.37       53.49      1.54 o 
  -3   5  15        1.04       -0.12      0.78 o 
  -2   5  15       77.78       76.49      2.22 o 
  -1   5  15      143.45      128.74      3.17 o 
   0   5  15       44.02       41.72      1.55 o 
   1   5  15        6.58        4.27      0.97 o 
   2   5  15        1.61        4.27      0.99 o 
   3   5  15        2.39        2.25      0.81 o 
   4   5  15        4.86        6.21      0.78 o 
   5   5  15       58.20       62.36      1.79 o 
   6   5  15        4.63        7.14      0.97 o 
  -4   6  15        0.08        2.48      2.04 o 
  -3   6  15        0.21       -0.30      1.66 o 
  -2   6  15        6.89        9.16      2.05 o 
   0   6  15      219.92      214.06      7.98 o 
   1   6  15      259.35      320.65     13.26 o 
   2   6  15      116.64      120.49      3.55 o 
   3   6  15       12.76       21.31      1.54 o 
   4   6  15       17.98       19.68      1.32 o 
  -9   0  16       63.32       64.48      1.90 o 
  -8   0  16       39.11       44.41      1.96 o 
  -7   0  16      997.10     1034.32     23.57 o 
  -6   0  16      669.38      648.03     10.20 o 
  -5   0  16      254.89      252.44      4.98 o 
  -4   0  16       31.26       31.15      0.78 o 
  -3   0  16       84.27       92.72      1.18 o 
  -2   0  16       68.54       74.87      0.87 o 
  -1   0  16        0.24        0.28      0.21 o 
   0   0  16     2667.26     3178.98     28.21 o 
   1   0  16     3928.81     4709.50     43.17 o 
   2   0  16     1593.31     1659.39     15.39 o 
   3   0  16        9.95       12.96      0.42 o 
   4   0  16     1320.63     1257.78     19.48 o 
   5   0  16      316.07      305.89      6.02 o 
   6   0  16     2810.25     2672.09     47.73 o 
   7   0  16      516.35      527.90     11.99 o 
   8   0  16      550.00      567.05     12.81 o 
  -9   1  16        0.22        0.54      0.45 o 
  -8   1  16       12.39       14.38      0.70 o 
  -7   1  16       59.04       62.66      1.39 o 
  -6   1  16        7.48        7.84      0.66 o 
  -5   1  16      107.54      106.63      1.81 o 
  -4   1  16      323.93      318.95      3.61 o 
  -3   1  16       16.60       17.54      0.32 o 
  -2   1  16      453.51      434.77      3.31 o 
  -1   1  16     1912.12     2087.95     15.14 o 
   0   1  16     1512.21     1661.62     12.17 o 
   1   1  16      137.76      158.97      1.34 o 
   2   1  16       27.56       32.43      0.41 o 
   3   1  16      362.77      362.46      3.20 o 
   4   1  16      540.26      537.93      7.12 o 
   5   1  16     1046.55      960.59     12.41 o 
   6   1  16      189.33      167.53      2.45 o 
   7   1  16       99.42       94.02      1.61 o 
   8   1  16        8.81       12.79      0.75 o 
  -8   2  16      132.59      139.72      3.20 o 
  -7   2  16       23.03       22.13      0.95 o 
  -6   2  16      106.40      109.93      2.20 o 
  -5   2  16       48.08       45.12      1.34 o 
  -4   2  16      168.97      161.73      3.00 o 
  -3   2  16      148.70      143.70      1.98 o 
  -2   2  16       22.23       18.98      0.41 o 
  -1   2  16      209.12      189.73      1.76 o 
   0   2  16       79.55       96.56      0.97 o 
   1   2  16       66.62       73.04      0.73 o 
   2   2  16      969.39      974.87      9.69 o 
   3   2  16       93.63       84.90      1.24 o 
   4   2  16       17.74       13.56      0.63 o 
   5   2  16       17.25       18.82      0.69 o 
   6   2  16       49.77       44.10      1.36 o 
   7   2  16       23.00       23.85      0.80 o 
   8   2  16       90.85       94.99      2.92 o 
  -8   3  16       14.19       15.46      1.04 o 
  -7   3  16       48.70       50.09      1.59 o 
  -6   3  16        0.31        1.69      0.90 o 
  -5   3  16        9.13        7.67      0.95 o 
  -4   3  16        1.37        1.27      0.65 o 
  -3   3  16       74.59       74.91      1.40 o 
  -2   3  16      325.78      320.58      4.82 o 
  -1   3  16      285.35      305.61      3.62 o 
   0   3  16      249.11      247.14      2.54 o 
   1   3  16      301.39      333.52      4.16 o 
   2   3  16      218.28      207.00      3.00 o 
   3   3  16       76.66       73.85      1.43 o 
   4   3  16      179.39      164.93      2.37 o 
   5   3  16       21.47       18.86      0.78 o 
   6   3  16      261.41      257.54      4.41 o 
   7   3  16       48.03       45.17      1.07 o 
  -7   4  16       50.36       49.56      1.44 o 
  -6   4  16        3.15        3.47      0.76 o 
  -5   4  16      209.52      211.78      4.45 o 
  -4   4  16      101.61       89.64      2.12 o 
  -3   4  16      130.22      127.00      2.63 o 
  -2   4  16      190.63      176.88      3.29 o 
  -1   4  16       23.48       19.63      0.94 o 
   0   4  16       78.22       82.18      2.21 o 
   1   4  16        7.13        5.50      0.66 o 
   2   4  16      319.77      330.06      5.18 o 
   3   4  16       14.29       13.78      0.87 o 
   4   4  16      117.83      127.55      2.75 o 
   5   4  16       61.67       49.94      1.30 o 
   6   4  16      115.24      129.18      3.12 o 
   7   4  16       69.62       74.67      1.69 o 
  -6   5  16        3.26        5.65      0.63 o 
  -5   5  16       48.62       46.51      1.47 o 
  -4   5  16        6.62        5.01      0.75 o 
  -3   5  16       60.94       50.64      1.86 o 
  -2   5  16       15.34       10.87      0.93 o 
  -1   5  16      144.59      131.06      3.14 o 
   0   5  16       58.93       57.90      1.83 o 
   1   5  16       29.19       29.03      1.27 o 
   2   5  16        9.46        6.16      0.92 o 
   3   5  16       25.31       27.14      1.37 o 
   4   5  16        3.94        5.63      0.99 o 
   5   5  16        1.81        0.68      0.99 o 
   6   5  16        1.73        4.01      1.08 o 
  -4   6  16        1.56       -1.58      1.58 o 
  -3   6  16       20.13       17.02      2.09 o 
  -2   6  16        0.62        3.40      1.96 o 
  -1   6  16       31.30       26.92      1.96 o 
   0   6  16       56.90       55.29      3.11 o 
   1   6  16      147.02      157.71      6.33 o 
   2   6  16        2.49       -0.21      1.11 o 
   3   6  16       51.94       47.94      1.79 o 
   4   6  16        0.02        0.04      0.66 o 
  -9   1  17       44.54       34.83      1.06 o 
  -8   1  17       78.37       73.25      1.61 o 
  -7   1  17       26.82       24.21      0.90 o 
  -6   1  17      244.57      241.01      3.79 o 
  -5   1  17      214.33      214.37      3.42 o 
  -4   1  17       19.47       21.55      0.55 o 
  -3   1  17      700.61      729.86      5.99 o 
  -2   1  17      437.42      475.01      3.60 o 
  -1   1  17      114.01      114.74      0.96 o 
   0   1  17      281.46      277.08      2.11 o 
   1   1  17        6.22        4.37      0.20 o 
   2   1  17        0.23        1.37      0.21 o 
   3   1  17        0.75        0.75      0.28 o 
   4   1  17      170.28      159.22      2.23 o 
   5   1  17        8.22       11.21      0.65 o 
   6   1  17      276.10      260.44      3.72 o 
   7   1  17      191.55      187.60      3.01 o 
   8   1  17        6.23        3.81      0.55 o 
  -8   2  17      102.33      106.81      2.61 o 
  -7   2  17        7.66        7.44      0.80 o 
  -6   2  17       55.54       60.30      1.50 o 
  -5   2  17       17.55       21.81      1.08 o 
  -4   2  17       98.81      108.59      2.01 o 
  -3   2  17        0.17        0.14      0.32 o 
  -2   2  17       79.43       90.94      1.12 o 
  -1   2  17      420.83      419.91      3.97 o 
   0   2  17       40.32       46.26      0.58 o 
   1   2  17       44.54       43.28      0.58 o 
   2   2  17       22.33       29.02      0.57 o 
   3   2  17     1395.63     1369.52     17.53 o 
   4   2  17       90.05       97.56      1.85 o 
   5   2  17     2379.54     2265.30     28.70 o 
   6   2  17        8.32        9.56      0.63 o 
   7   2  17      223.37      221.68      3.79 o 
   8   2  17       19.48       23.49      0.93 o 
  -8   3  17        9.73        9.04      0.79 o 
  -7   3  17        3.28        3.63      0.64 o 
  -6   3  17        3.11        3.31      1.00 o 
  -5   3  17       68.79       63.51      1.67 o 
  -4   3  17       16.10       11.43      0.71 o 
  -3   3  17       21.73       16.72      0.79 o 
  -2   3  17       58.99       52.33      1.12 o 
  -1   3  17      239.99      255.22      3.34 o 
   0   3  17       57.70       63.54      1.00 o 
   1   3  17      218.13      205.95      2.99 o 
   2   3  17      129.20      136.41      2.12 o 
   3   3  17        5.16        3.58      0.55 o 
   4   3  17       88.45       85.86      1.59 o 
   5   3  17       97.32       87.49      1.74 o 
   6   3  17      104.98      123.96      2.34 o 
   7   3  17        2.14        2.74      0.48 o 
  -7   4  17      233.04      263.50      5.34 o 
  -6   4  17       64.17       65.41      1.81 o 
  -5   4  17      181.45      174.32      3.79 o 
  -4   4  17       37.79       39.52      1.43 o 
  -3   4  17      138.14      144.66      2.95 o 
  -2   4  17      356.01      317.30      5.43 o 
  -1   4  17      248.77      226.43      3.96 o 
   0   4  17       29.59       27.01      1.32 o 
   1   4  17       44.46       47.42      1.22 o 
   2   4  17       65.89       63.81      1.46 o 
   3   4  17        0.06        0.58      0.66 o 
   4   4  17        0.19        0.40      0.58 o 
   5   4  17        9.89        9.70      0.72 o 
   6   4  17        1.71        1.61      0.45 o 
   7   4  17        5.76        7.20      0.70 o 
  -6   5  17       13.85        6.31      0.55 o 
  -5   5  17        0.03       -0.14      0.55 o 
  -4   5  17        7.20       10.03      0.80 o 
  -3   5  17      120.23      113.59      2.73 o 
  -2   5  17       32.83       24.65      1.34 o 
  -1   5  17      112.42      104.53      3.14 o 
   0   5  17      241.59      222.55      4.66 o 
   1   5  17       72.49       67.29      1.91 o 
   2   5  17       43.88       44.96      1.62 o 
   3   5  17       26.49       28.34      1.40 o 
   4   5  17        0.01        0.04      1.08 o 
   5   5  17       56.33       84.88      2.65 o 
  -4   6  17       66.27       70.19      3.34 o 
  -3   6  17        2.21        0.40      1.62 o 
  -2   6  17        5.22        4.29      1.97 o 
  -1   6  17        6.70        2.60      1.15 o 
   1   6  17       85.09      111.90      4.74 o 
   2   6  17        0.93        0.61      0.96 o 
   3   6  17        1.83        0.85      0.79 o 
   4   6  17        3.64        9.78      0.80 o 
  -9   0  18       83.18       99.36      3.46 o 
  -7   0  18       55.46       60.51      2.63 o 
  -6   0  18       29.15       25.67      1.13 o 
  -5   0  18        0.25        0.29      0.72 o 
  -4   0  18      375.59      394.52      6.59 o 
  -3   0  18      240.79      255.79      2.86 o 
  -2   0  18       27.96       30.26      0.55 o 
  -1   0  18     3681.12     4144.42     39.95 o 
   0   0  18        5.61        3.11      0.21 o 
   1   0  18       82.61       84.41      1.00 o 
   2   0  18     1384.69     1408.84     13.83 o 
   3   0  18     1481.97     1472.05     20.21 o 
   4   0  18      164.23      137.74      2.59 o 
   5   0  18      904.93      865.01     15.92 o 
   6   0  18        2.08        1.86      0.77 o 
   7   0  18        0.75        0.58      0.84 o 
   8   0  18       46.91       42.52      1.45 o 
  -8   1  18      160.36      166.87      3.12 o 
  -7   1  18       43.47       42.51      1.09 o 
  -6   1  18       21.24       22.80      0.87 o 
  -5   1  18       98.37       92.72      1.66 o 
  -4   1  18      449.14      447.37      6.60 o 
  -3   1  18      448.72      451.58      4.70 o 
  -2   1  18        5.96       12.22      0.30 o 
  -1   1  18     1662.56     1745.97     13.10 o 
   0   1  18        9.65       19.23      0.31 o 
   1   1  18       11.60       14.42      0.28 o 
   2   1  18        2.26        3.93      0.23 o 
   3   1  18      834.82      767.77      8.09 o 
   4   1  18      133.97      124.26      1.81 o 
   5   1  18     1582.99     1485.95     17.65 o 
   6   1  18      478.18      446.43      6.15 o 
   7   1  18       68.53       57.44      1.15 o 
   8   1  18       17.39       17.26      0.94 o 
  -8   2  18       21.33       24.40      1.08 o 
  -7   2  18       21.67       20.56      1.04 o 
  -6   2  18       26.81       24.90      1.17 o 
  -5   2  18       34.55       34.10      1.23 o 
  -4   2  18        9.10       15.84      0.86 o 
  -3   2  18      165.60      172.82      2.87 o 
  -2   2  18       38.72       37.21      0.70 o 
  -1   2  18      359.84      370.81      3.67 o 
   0   2  18      187.65      187.72      1.60 o 
   1   2  18       15.93       20.67      0.40 o 
   2   2  18        4.00        6.41      0.43 o 
   3   2  18      451.66      447.66      5.67 o 
   4   2  18     1308.25     1233.03     15.77 o 
   5   2  18        5.29        4.64      0.62 o 
   6   2  18       96.32      107.19      2.03 o 
   7   2  18        5.61        4.75      0.59 o 
   8   2  18      104.50      121.96      3.32 o 
  -8   3  18       22.95       17.72      0.96 o 
  -7   3  18        0.27        1.00      0.60 o 
  -6   3  18       86.82       87.08      2.09 o 
  -5   3  18       28.37       28.49      1.15 o 
  -4   3  18        5.94        3.97      0.67 o 
  -3   3  18        4.71        5.11      0.60 o 
  -2   3  18        4.02        4.12      0.63 o 
  -1   3  18      129.79      139.25      2.19 o 
   0   3  18       83.19       87.94      1.42 o 
   1   3  18      134.72      138.44      2.16 o 
   2   3  18      126.13      118.00      1.93 o 
   3   3  18       19.24       17.34      0.70 o 
   4   3  18      240.57      225.40      3.11 o 
   5   3  18       48.24       45.36      1.21 o 
   6   3  18        2.82        4.91      0.60 o 
   7   3  18      230.32      264.00      3.95 o 
  -7   4  18       41.84       54.01      1.52 o 
  -6   4  18       20.39       18.25      1.07 o 
  -5   4  18       98.79      101.45      2.43 o 
  -4   4  18        3.55        2.92      0.93 o 
  -3   4  18      285.68      297.40      5.37 o 
  -2   4  18       93.83      105.08      2.16 o 
  -1   4  18      100.83      107.70      2.23 o 
   0   4  18       87.92       88.07      2.28 o 
   1   4  18       46.86       49.74      1.24 o 
   2   4  18       36.88       42.87      1.07 o 
   3   4  18       13.68       14.14      0.74 o 
   4   4  18      173.36      163.33      2.93 o 
   5   4  18       25.77       26.99      0.92 o 
   6   4  18        2.92        1.56      0.42 o 
  -6   5  18       22.15       24.67      1.27 o 
  -5   5  18       30.65       27.36      0.97 o 
  -4   5  18        2.30        1.65      0.68 o 
  -3   5  18        5.80        2.67      0.77 o 
  -2   5  18      109.81      110.18      2.82 o 
  -1   5  18       25.17       29.89      1.76 o 
   0   5  18      204.43      216.85      4.73 o 
   1   5  18      191.81      201.89      5.14 o 
   2   5  18        4.61        5.75      1.09 o 
   3   5  18      353.48      359.73      7.00 o 
   4   5  18        9.98        8.65      0.90 o 
   5   5  18       79.43       96.65      2.72 o 
  -4   6  18        0.99        1.15      0.98 o 
  -3   6  18        7.91        9.50      1.86 o 
  -2   6  18       61.97       52.91      3.31 o 
  -1   6  18        4.70        7.96      1.95 o 
   1   6  18        7.24        4.69      1.62 o 
   2   6  18       11.89       11.48      1.05 o 
   3   6  18       56.44       62.16      2.00 o 
   4   6  18       46.77       37.47      1.87 o 
  -8   1  19       98.98       99.71      2.43 o 
  -7   1  19       40.41       35.27      1.07 o 
  -6   1  19      161.83      153.50      2.68 o 
  -5   1  19       60.59       57.20      1.29 o 
  -4   1  19       10.37       11.23      0.65 o 
  -3   1  19       92.32      113.78      1.86 o 
  -2   1  19      903.85      915.80      7.24 o 
  -1   1  19      192.00      166.56      1.44 o 
   0   1  19     1141.15     1196.50      8.64 o 
   1   1  19       24.95       24.69      0.37 o 
   2   1  19      200.24      204.10      1.94 o 
   3   1  19      122.89      117.02      1.42 o 
   4   1  19      972.84      950.97     11.51 o 
   5   1  19        0.68        0.75      0.50 o 
   6   1  19      388.84      359.15      5.33 o 
   7   1  19      216.74      183.97      3.20 o 
   8   1  19       28.69       32.13      1.12 o 
  -8   2  19       58.87       61.48      1.59 o 
  -7   2  19        1.15        1.60      0.77 o 
  -6   2  19      111.00      109.19      2.39 o 
  -5   2  19      190.48      179.32      3.37 o 
  -4   2  19        7.58       10.59      0.80 o 
  -3   2  19       14.97       12.34      0.65 o 
  -2   2  19      102.25      114.90      1.85 o 
  -1   2  19      476.87      497.75      5.40 o 
   0   2  19      718.91      748.62      7.08 o 
   1   2  19       60.41       51.40      0.96 o 
   2   2  19      232.41      240.52      3.16 o 
   3   2  19      392.24      362.70      4.32 o 
   4   2  19      100.38       99.95      1.69 o 
   5   2  19        1.25        1.71      0.51 o 
   6   2  19       78.57       73.19      1.39 o 
   7   2  19        6.22       10.18      0.59 o 
   8   2  19        0.02        2.96      0.51 o 
  -8   3  19        0.37        0.91      0.65 o 
  -7   3  19        0.66        1.27      0.61 o 
  -6   3  19       18.57       17.98      1.00 o 
  -5   3  19       55.25       50.91      1.49 o 
  -4   3  19      106.02      101.14      2.13 o 
  -3   3  19      266.73      233.79      4.08 o 
  -2   3  19      681.40      678.44     10.04 o 
  -1   3  19      184.73      175.23      2.64 o 
   0   3  19       94.49       89.69      1.72 o 
   1   3  19       63.00       62.01      1.19 o 
   2   3  19      733.25      707.90      9.27 o 
   3   3  19      178.75      172.78      2.72 o 
   4   3  19      711.59      661.35      8.18 o 
   5   3  19      129.30      133.99      2.37 o 
   6   3  19       24.89       28.22      0.94 o 
   7   3  19       18.84       22.74      0.68 o 
  -7   4  19        0.87        0.70      0.55 o 
  -6   4  19       73.38       84.85      2.14 o 
  -5   4  19       23.74       29.01      1.24 o 
  -4   4  19      341.97      307.11      6.25 o 
  -3   4  19       19.30       30.70      1.15 o 
  -2   4  19      420.64      402.40      6.14 o 
  -1   4  19      157.34      155.07      3.42 o 
   0   4  19        0.96        1.11      0.78 o 
   1   4  19      267.21      259.96      4.11 o 
   2   4  19      759.28      778.34     11.09 o 
   3   4  19       20.78       21.06      1.03 o 
   4   4  19      399.39      403.59      6.35 o 
   5   4  19        0.60        0.87      0.64 o 
   6   4  19       27.53       31.64      1.19 o 
  -6   5  19        5.23        8.58      0.75 o 
  -5   5  19        2.77        1.77      0.51 o 
  -4   5  19       90.39       74.95      1.93 o 
  -3   5  19        0.05        1.27      0.75 o 
  -2   5  19      483.29      449.28     10.43 o 
  -1   5  19       52.06       52.12      2.07 o 
   0   5  19      261.91      267.86      5.58 o 
   1   5  19       11.38       14.08      1.62 o 
   2   5  19       64.03       54.62      1.83 o 
   3   5  19        6.94        4.96      0.78 o 
   4   5  19      162.78      190.33      3.57 o 
   5   5  19       10.81       13.05      0.89 o 
  -4   6  19      121.69      103.83      3.69 o 
  -3   6  19       30.49       27.40      2.14 o 
  -2   6  19       11.40       18.91      2.22 o 
  -1   6  19        2.37        0.96      1.61 o 
   1   6  19       59.88       55.84      2.99 o 
  -7   0  20      129.12      127.05      3.66 o 
  -6   0  20        8.16        8.11      0.78 o 
  -5   0  20      127.20      124.29      2.53 o 
  -4   0  20      178.47      185.67      3.39 o 
  -3   0  20       27.45       22.50      0.75 o 
  -2   0  20      193.95      194.99      2.32 o 
  -1   0  20     2109.55     2286.66     23.63 o 
   0   0  20      527.43      623.14      6.73 o 
   1   0  20      510.36      568.22      6.62 o 
   2   0  20       89.78       93.75      1.71 o 
   3   0  20      812.59      789.52     12.70 o 
   4   0  20      229.90      222.65      3.91 o 
   5   0  20     1006.05      961.27     17.80 o 
   6   0  20       15.26       17.72      1.04 o 
   7   0  20       65.11       78.61      2.39 o 
  -8   1  20       26.27       30.21      1.25 o 
  -7   1  20      229.43      237.28      3.81 o 
  -6   1  20       42.75       48.85      1.32 o 
  -5   1  20       65.01       58.32      1.33 o 
  -4   1  20        6.20        7.22      0.63 o 
  -3   1  20       14.77       10.87      0.50 o 
  -2   1  20      400.12      385.91      3.68 o 
  -1   1  20      646.82      629.31      4.66 o 
   0   1  20       91.44      102.73      0.93 o 
   1   1  20       74.31       81.67      0.78 o 
   2   1  20       44.34       46.15      0.68 o 
   3   1  20      399.84      364.67      4.29 o 
   4   1  20      676.63      631.93      7.66 o 
   5   1  20      170.43      155.03      2.27 o 
   6   1  20        7.15        8.16      0.53 o 
   7   1  20      276.29      201.57      3.94 o 
   8   1  20       71.78       82.31      3.06 o 
  -8   2  20        4.34        4.93      0.58 o 
  -7   2  20       68.52       74.30      1.84 o 
  -6   2  20       15.87        9.72      0.90 o 
  -5   2  20        1.50        0.85      0.65 o 
  -4   2  20      469.53      442.37      6.52 o 
  -3   2  20      124.84      126.38      2.27 o 
  -2   2  20      879.47      913.01     11.74 o 
  -1   2  20      576.82      643.92      8.43 o 
   0   2  20      261.32      290.29      3.28 o 
   1   2  20      449.84      480.61      5.91 o 
   2   2  20      426.36      405.84      4.71 o 
   3   2  20        1.54        1.72      0.45 o 
   4   2  20      504.93      474.27      6.43 o 
   5   2  20       15.60       12.26      0.66 o 
   6   2  20        1.53        1.75      0.54 o 
   7   2  20       96.24      108.21      1.95 o 
  -7   3  20       65.61       75.81      2.33 o 
  -6   3  20      109.20      111.10      2.28 o 
  -5   3  20        6.44        4.67      0.82 o 
  -4   3  20       27.27       17.07      0.86 o 
  -3   3  20      131.54      130.02      2.15 o 
  -2   3  20       83.79       79.29      1.54 o 
  -1   3  20       11.36       11.73      0.72 o 
   0   3  20      168.24      166.09      2.56 o 
   1   3  20      208.10      211.50      3.17 o 
   2   3  20       33.71       30.00      0.91 o 
   3   3  20      419.53      400.10      5.53 o 
   4   3  20      467.25      434.90      5.87 o 
   5   3  20        1.38        0.65      0.78 o 
   6   3  20      161.43      165.27      2.74 o 
   7   3  20        0.68        0.17      0.38 o 
  -7   4  20        5.70        6.34      0.60 o 
  -6   4  20        0.64        1.78      0.80 o 
  -5   4  20       54.73       60.33      1.76 o 
  -4   4  20        5.87        9.12      0.95 o 
  -3   4  20      152.07      132.50      2.42 o 
  -2   4  20        7.68        5.67      0.73 o 
  -1   4  20      310.98      314.50      6.46 o 
   0   4  20        7.84        8.17      0.90 o 
   1   4  20       28.07       29.18      0.91 o 
   2   4  20       66.00       66.84      1.54 o 
   3   4  20       10.51       13.40      0.75 o 
   4   4  20        4.74        5.55      0.62 o 
   5   4  20      269.50      314.84      6.29 o 
   6   4  20       21.80       24.60      0.95 o 
  -6   5  20        2.59        6.04      0.86 o 
  -5   5  20        3.47        1.95      0.54 o 
  -4   5  20       52.76       43.27      1.48 o 
  -3   5  20       95.54       88.90      2.33 o 
  -2   5  20      128.26      132.91      3.07 o 
  -1   5  20        0.11       -0.64      1.42 o 
   0   5  20        0.80        3.69      1.02 o 
   1   5  20       44.19       55.65      1.79 o 
   2   5  20       34.85       28.81      1.18 o 
   3   5  20       83.18       86.78      2.28 o 
   4   5  20      211.69      225.24      4.49 o 
   5   5  20        1.19        3.51      0.52 o 
  -3   6  20       28.43       30.31      2.16 o 
  -2   6  20       94.00      104.41      4.50 o 
  -1   6  20       36.90       56.88      3.12 o 
   0   6  20      252.83      275.86      9.59 o 
   1   6  20        1.23        3.07      1.37 o 
   2   6  20       52.22       48.59      2.57 o 
   3   6  20        2.58        3.79      1.46 o 
  -8   1  21       25.03       24.63      1.02 o 
  -7   1  21        2.62        2.16      0.66 o 
  -6   1  21        0.01        0.63      0.63 o 
  -5   1  21       97.64       98.28      1.84 o 
  -4   1  21       38.68       42.84      1.07 o 
  -3   1  21       16.72       15.63      0.63 o 
  -2   1  21      454.04      471.42      4.89 o 
  -1   1  21      127.45       97.18      1.04 o 
   0   1  21      400.40      398.91      3.54 o 
   1   1  21      159.21      157.19      1.52 o 
   2   1  21        8.14        4.93      0.43 o 
   3   1  21      475.56      463.26      5.39 o 
   4   1  21      406.27      393.39      4.96 o 
   5   1  21        0.43        1.08      0.48 o 
   6   1  21       35.70       35.22      0.83 o 
   7   1  21       35.93       40.43      1.23 o 
  -8   2  21        0.80        1.98      0.75 o 
  -7   2  21       18.22       15.20      0.97 o 
  -6   2  21      129.46      127.33      2.62 o 
  -5   2  21      399.53      402.12      6.79 o 
  -4   2  21       84.66       82.48      1.74 o 
  -3   2  21      525.06      522.79      7.72 o 
  -2   2  21      341.08      336.87      4.60 o 
  -1   2  21       67.54       68.71      1.33 o 
   0   2  21       13.20       12.91      0.43 o 
   1   2  21      179.39      174.16      2.40 o 
   2   2  21      288.54      279.86      3.36 o 
   3   2  21      360.18      342.98      4.12 o 
   4   2  21       71.38       72.92      1.42 o 
   5   2  21       30.91       34.74      0.90 o 
   6   2  21       41.85       44.19      0.97 o 
   7   2  21      241.62      255.46      4.24 o 
  -7   3  21        3.24        3.58      0.60 o 
  -6   3  21        1.11        1.30      0.72 o 
  -5   3  21       97.49       88.53      2.00 o 
  -4   3  21       61.14       53.97      1.43 o 
  -3   3  21       13.05       11.38      0.80 o 
  -2   3  21       11.59       13.45      0.79 o 
  -1   3  21      216.68      216.81      3.17 o 
   0   3  21       19.60       22.27      0.86 o 
   1   3  21      500.95      496.63      6.79 o 
   2   3  21      522.46      507.86      6.85 o 
   3   3  21      648.78      656.92      8.73 o 
   4   3  21       20.49       20.29      0.74 o 
   5   3  21      149.86      153.84      2.68 o 
   6   3  21        5.46        6.64      0.59 o 
   7   3  21        2.37        2.11      0.40 o 
  -7   4  21       18.41       15.05      0.68 o 
  -6   4  21      156.10      162.83      3.49 o 
  -5   4  21       99.97       87.11      2.21 o 
  -4   4  21       63.73       61.25      1.67 o 
  -3   4  21      294.07      271.76      4.26 o 
  -2   4  21      269.94      278.42      4.48 o 
  -1   4  21       51.57       54.69      1.55 o 
   0   4  21      378.64      365.62      7.25 o 
   1   4  21     1052.61     1027.95     14.65 o 
   2   4  21      816.64      854.24     12.34 o 
   3   4  21      891.00      954.02     13.66 o 
   4   4  21        5.10        4.81      0.62 o 
   5   4  21       77.59       85.77      2.31 o 
   6   4  21       10.12       13.47      0.65 o 
  -5   5  21        5.05        2.28      0.70 o 
  -4   5  21        2.19        0.56      0.63 o 
  -3   5  21      218.45      231.86      4.79 o 
  -2   5  21       54.62       55.70      1.91 o 
  -1   5  21       78.01       65.70      2.51 o 
   0   5  21      123.30      125.90      3.02 o 
   1   5  21      414.72      415.90      9.91 o 
   2   5  21      354.48      341.21      5.74 o 
   3   5  21        0.47        1.27      0.68 o 
   4   5  21       12.50       11.70      0.69 o 
   5   5  21       12.22       13.92      0.93 o 
  -3   6  21        3.32        3.29      1.22 o 
  -2   6  21       64.23       79.11      4.28 o 
  -1   6  21       41.02       47.86      2.92 o 
   0   6  21       25.96       18.06      1.61 o 
   1   6  21        3.70        2.64      1.31 o 
   2   6  21       23.06       23.01      1.77 o 
   3   6  21       38.37       44.63      2.08 o 
  -7   0  22      238.41      205.82      5.06 o 
  -6   0  22        0.64        0.83      0.66 o 
  -5   0  22        2.60        3.80      0.70 o 
  -4   0  22       67.72       61.43      2.16 o 
  -3   0  22      215.97      207.77      4.38 o 
  -2   0  22       60.24       62.12      1.49 o 
  -1   0  22        0.30        0.73      0.41 o 
   0   0  22      103.59      117.31      1.76 o 
   1   0  22        3.75        7.22      0.50 o 
   2   0  22      141.01      132.63      2.02 o 
   3   0  22       27.68       25.92      0.98 o 
   4   0  22      193.50      165.64      3.27 o 
   5   0  22       58.17       54.55      1.29 o 
   6   0  22        5.72        4.92      0.93 o 
   7   0  22       60.67       56.29      1.98 o 
  -8   1  22        3.29        4.37      0.59 o 
  -7   1  22      206.66      202.26      3.69 o 
  -6   1  22        0.07       -0.16      1.00 o 
  -5   1  22       54.11       52.68      1.27 o 
  -4   1  22       65.72       62.51      1.37 o 
  -3   1  22       27.95       25.64      0.83 o 
  -2   1  22        0.92        1.26      0.38 o 
  -1   1  22      715.59      693.81      6.48 o 
   0   1  22      268.88      273.86      2.95 o 
   1   1  22       44.95       47.71      0.70 o 
   2   1  22       31.34       33.05      0.69 o 
   3   1  22       22.08       19.20      0.63 o 
   4   1  22      133.31      126.62      1.89 o 
   5   1  22       91.48       88.09      1.66 o 
   6   1  22      155.59      149.99      2.22 o 
   7   1  22        8.33       11.10      0.58 o 
  -8   2  22        6.79        7.84      0.88 o 
  -7   2  22       46.50       47.60      1.42 o 
  -6   2  22       27.11       23.12      1.07 o 
  -5   2  22      409.27      371.71      6.24 o 
  -4   2  22       44.41       37.81      1.22 o 
  -3   2  22       70.27       67.01      1.68 o 
  -2   2  22      215.11      211.61      3.39 o 
  -1   2  22        7.84       11.75      0.65 o 
   0   2  22       64.07       76.04      1.27 o 
   1   2  22      344.18      320.92      4.50 o 
   2   2  22      652.53      623.54      7.13 o 
   3   2  22      227.86      214.15      2.77 o 
   4   2  22       27.27       26.70      0.87 o 
   5   2  22        1.09        0.66      0.55 o 
   6   2  22      130.10      131.79      2.26 o 
   7   2  22        1.61        1.67      0.36 o 
  -7   3  22       48.47       48.96      1.45 o 
  -6   3  22      270.53      290.39      5.65 o 
  -5   3  22       17.69       16.69      0.97 o 
  -4   3  22       45.95       37.93      1.17 o 
  -3   3  22       25.07       20.52      0.86 o 
  -2   3  22       46.58       43.45      1.17 o 
  -1   3  22       20.03       21.13      0.85 o 
   0   3  22       78.06       86.56      1.59 o 
   1   3  22      912.37      934.06     12.32 o 
   2   3  22        1.15        1.74      0.50 o 
   3   3  22      633.49      608.30      8.10 o 
   4   3  22      280.12      260.40      3.55 o 
   5   3  22        5.77        5.58      0.56 o 
   6   3  22      106.01       93.60      1.86 o 
  -6   4  22        0.22        0.20      0.68 o 
  -5   4  22       20.71       17.46      1.00 o 
  -4   4  22      102.24       99.40      2.56 o 
  -3   4  22       30.26       24.32      1.02 o 
  -2   4  22       22.41       24.35      1.00 o 
  -1   4  22        0.62        0.71      0.72 o 
   0   4  22       18.09       17.83      0.97 o 
   1   4  22       11.11       10.85      0.77 o 
   2   4  22       25.24       24.55      0.86 o 
   3   4  22       66.22       75.33      1.65 o 
   4   4  22       87.62       77.29      1.61 o 
   5   4  22        6.12        4.72      0.49 o 
   6   4  22        1.90        2.48      0.46 o 
  -5   5  22        5.30        7.39      0.56 o 
  -4   5  22        1.22        0.26      0.60 o 
  -3   5  22        5.83        8.44      0.86 o 
  -2   5  22       85.68       85.50      2.36 o 
  -1   5  22        1.30        2.30      0.92 o 
   0   5  22        5.14        6.13      0.99 o 
   1   5  22       47.81       52.95      1.66 o 
   2   5  22       32.40       27.69      1.01 o 
   3   5  22        9.88        8.23      0.60 o 
   4   5  22        0.06        0.66      0.57 o 
  -2   6  22        4.92        2.89      2.02 o 
  -1   6  22       79.96       93.37      4.63 o 
   0   6  22       24.93       25.52      1.83 o 
   1   6  22        9.27        5.16      1.26 o 
   2   6  22       28.24       27.95      2.14 o 
  -8   1  23       65.33       75.09      2.23 o 
  -7   1  23      115.78      114.44      2.72 o 
  -6   1  23      117.45      126.67      2.37 o 
  -5   1  23       66.42       71.27      1.54 o 
  -4   1  23       37.23       35.86      1.09 o 
  -3   1  23        8.59        9.74      0.63 o 
  -2   1  23      797.94      823.88     11.85 o 
  -1   1  23      275.15      270.27      3.33 o 
   0   1  23      355.30      345.59      3.89 o 
   1   1  23       85.12       81.15      1.11 o 
   2   1  23      267.04      242.65      2.96 o 
   3   1  23       14.39       15.76      0.58 o 
   4   1  23        0.20        1.82      0.48 o 
   5   1  23       22.97       20.63      0.65 o 
   6   1  23        1.21        1.36      0.44 o 
   7   1  23        0.00        0.54      0.52 o 
  -7   2  23       35.66       40.14      1.23 o 
  -6   2  23       35.45       31.68      1.24 o 
  -5   2  23        0.28        0.31      0.70 o 
  -4   2  23       11.74        9.92      0.89 o 
  -3   2  23       37.79       42.65      1.22 o 
  -2   2  23       30.56       31.66      0.94 o 
  -1   2  23       10.65       10.75      0.61 o 
   0   2  23     1221.50     1133.27     14.46 o 
   1   2  23      166.25      152.84      2.15 o 
   2   2  23       18.70       15.06      0.63 o 
   3   2  23      538.90      527.39      6.21 o 
   4   2  23        1.48        1.07      0.53 o 
   5   2  23      153.85      148.41      2.24 o 
   6   2  23       10.58        9.24      0.50 o 
   7   2  23        0.03        0.06      0.60 o 
  -7   3  23       36.61       35.69      1.17 o 
  -6   3  23      144.29      136.31      2.65 o 
  -5   3  23       58.97       56.24      1.54 o 
  -4   3  23        8.70        6.26      0.80 o 
  -3   3  23        7.44        8.99      0.72 o 
  -2   3  23       31.12       30.94      1.01 o 
  -1   3  23      401.62      374.56      5.26 o 
   0   3  23     1447.56     1456.38     20.73 o 
   1   3  23     1140.61     1108.90     14.33 o 
   2   3  23      725.07      745.74      9.86 o 
   3   3  23       13.27       12.59      0.77 o 
   4   3  23      468.95      500.85      7.51 o 
   5   3  23       61.14       61.97      1.26 o 
   6   3  23       25.95       39.36      1.05 o 
  -6   4  23       10.10        9.07      0.71 o 
  -5   4  23       36.80       32.04      1.34 o 
  -4   4  23       24.28       21.75      1.04 o 
  -3   4  23      329.59      334.04      5.23 o 
  -2   4  23        1.68        1.75      0.72 o 
  -1   4  23      237.79      239.82      5.02 o 
   0   4  23      178.84      186.45      4.02 o 
   1   4  23      727.36      730.35     11.73 o 
   2   4  23        0.01        0.43      0.59 o 
   3   4  23       30.82       29.40      0.97 o 
   4   4  23        0.40        0.63      0.50 o 
   5   4  23        6.66        3.26      0.52 o 
  -5   5  23       84.30       93.99      2.34 o 
  -4   5  23       87.73       74.65      1.99 o 
  -3   5  23       54.16       62.50      1.98 o 
  -2   5  23        2.55        1.84      0.58 o 
  -1   5  23       52.67       52.85      1.82 o 
   0   5  23       88.86       81.65      2.15 o 
   1   5  23       39.02       41.59      1.61 o 
   2   5  23       95.73      102.78      2.09 o 
   3   5  23       46.50       53.78      1.31 o 
   4   5  23       92.25      105.14      2.90 o 
  -2   6  23        2.13        5.53      1.35 o 
   0   6  23       43.07       38.65      2.03 o 
   1   6  23        0.12       -0.37      0.95 o 
   2   6  23       72.08       79.76      3.14 o 
  -8   0  24      196.91      217.86      7.62 o 
  -7   0  24      340.10      243.22      5.85 o 
  -6   0  24      130.22       84.72      2.58 o 
  -5   0  24       17.15       13.82      1.02 o 
  -4   0  24       16.08       17.25      1.29 o 
  -3   0  24      133.40      122.83      2.95 o 
  -2   0  24      627.36      628.36     11.89 o 
  -1   0  24       19.58       22.96      0.87 o 
   0   0  24      260.23      276.46      4.84 o 
   1   0  24     1130.69     1129.43     17.53 o 
   2   0  24      263.23      244.19      4.19 o 
   3   0  24      224.26      229.66      4.07 o 
   4   0  24       13.95       12.16      0.80 o 
   5   0  24        0.92        0.71      0.60 o 
   6   0  24      234.75      235.93      4.78 o 
   7   0  24       27.38       21.38      0.89 o 
  -8   1  24        7.96       10.27      1.09 o 
  -7   1  24       81.46       80.45      1.60 o 
  -6   1  24      240.99      215.16      3.95 o 
  -5   1  24       57.94       54.47      1.31 o 
  -4   1  24        9.62        7.17      0.77 o 
  -3   1  24       96.73       89.07      1.81 o 
  -2   1  24        0.24        0.97      0.43 o 
  -1   1  24       17.34       15.73      0.56 o 
   0   1  24       55.43       54.21      0.97 o 
   1   1  24        0.10        0.15      0.37 o 
   2   1  24       11.96       11.44      0.48 o 
   3   1  24       35.37       33.37      0.84 o 
   4   1  24      110.75      108.11      1.86 o 
   5   1  24        5.92        5.20      0.58 o 
   6   1  24       74.21       73.47      1.46 o 
   7   1  24       34.49       32.98      1.03 o 
  -7   2  24       70.78       63.54      1.61 o 
  -6   2  24        0.03        1.17      0.82 o 
  -5   2  24      100.33       98.69      2.67 o 
  -4   2  24       73.64       69.02      1.66 o 
  -3   2  24      282.98      277.56      4.50 o 
  -2   2  24       45.80       44.08      1.10 o 
  -1   2  24     1589.81     1583.81     20.14 o 
   0   2  24       41.07       41.02      1.01 o 
   1   2  24       81.54       80.30      1.32 o 
   2   2  24      162.68      170.92      2.27 o 
   3   2  24      320.46      314.42      4.08 o 
   4   2  24       35.82       31.58      0.85 o 
   5   2  24        3.33        1.91      0.46 o 
   6   2  24        0.97        1.69      0.41 o 
   7   2  24        9.21       12.85      0.85 o 
  -7   3  24        3.47        5.55      0.85 o 
  -6   3  24        0.83        0.36      0.85 o 
  -5   3  24      132.07      121.22      2.48 o 
  -4   3  24      100.88       96.43      1.99 o 
  -3   3  24        0.38        1.37      0.64 o 
  -2   3  24      419.96      419.05      5.78 o 
  -1   3  24       79.24       77.02      1.50 o 
   0   3  24      925.85      920.46     13.28 o 
   1   3  24        0.03        1.08      0.53 o 
   2   3  24      352.80      365.95      6.31 o 
   3   3  24       13.34       14.42      0.66 o 
   4   3  24       92.65       94.78      1.81 o 
   5   3  24       10.79       13.10      0.61 o 
   6   3  24       29.99       24.62      0.66 o 
  -6   4  24        8.29        5.45      0.61 o 
  -5   4  24        0.01       -0.38      1.00 o 
  -4   4  24       20.88       27.49      1.37 o 
  -3   4  24       23.41       21.87      0.98 o 
  -2   4  24      316.55      333.62      5.14 o 
  -1   4  24        0.59        0.46      0.70 o 
   0   4  24       92.56      103.88      2.73 o 
   1   4  24       19.63       18.15      1.00 o 
   2   4  24       73.96       70.72      1.60 o 
   3   4  24       73.13       68.96      1.58 o 
   4   4  24        3.69        2.53      0.46 o 
   5   4  24        3.74        4.82      0.52 o 
  -5   5  24       12.90       11.27      1.00 o 
  -4   5  24        0.31       -0.40      0.40 o 
  -3   5  24       42.55       34.37      1.07 o 
  -2   5  24       13.02       10.01      0.71 o 
  -1   5  24        2.47        3.19      0.97 o 
   0   5  24      259.33      288.93      5.78 o 
   1   5  24       27.64       30.26      1.30 o 
   2   5  24      167.61      183.67      3.98 o 
   3   5  24        3.29        3.99      0.59 o 
   4   5  24       22.88       21.70      0.97 o 
  -2   6  24       12.92       15.04      1.61 o 
  -1   6  24      157.88      184.11      6.73 o 
   0   6  24       21.57       27.68      1.31 o 
   1   6  24      201.80      213.12      6.91 o 
  -8   1  25        9.57        8.35      0.97 o 
  -7   1  25       25.03       31.29      1.10 o 
  -6   1  25       25.90       29.86      1.00 o 
  -5   1  25      172.35      168.35      3.19 o 
  -4   1  25       96.64       96.53      2.03 o 
  -3   1  25      857.72      891.78     12.93 o 
  -2   1  25      315.25      324.62      5.00 o 
  -1   1  25      451.75      455.81      6.15 o 
   0   1  25      103.79      102.24      1.51 o 
   1   1  25       12.15        9.54      0.48 o 
   2   1  25      130.97      122.40      1.86 o 
   3   1  25       13.09       17.51      0.70 o 
   4   1  25      211.31      211.73      3.22 o 
   5   1  25       78.49       87.68      1.59 o 
   6   1  25       79.14       84.38      1.60 o 
   7   1  25       14.06       12.94      1.03 o 
  -7   2  25        0.02        1.66      0.80 o 
  -6   2  25       34.43       35.77      1.23 o 
  -5   2  25       18.45       25.64      1.24 o 
  -4   2  25      409.07      420.13      6.49 o 
  -3   2  25       30.71       35.05      1.22 o 
  -2   2  25     2202.66     2060.55     28.57 o 
  -1   2  25      153.03      144.68      2.36 o 
   0   2  25      277.93      243.21      3.49 o 
   1   2  25       93.68       88.08      1.47 o 
   2   2  25        0.01        0.07      0.41 o 
   3   2  25      726.45      691.72      9.00 o 
   4   2  25      421.80      429.30      5.82 o 
   5   2  25      352.20      364.99      4.98 o 
   6   2  25       75.83       83.12      1.78 o 
  -7   3  25       36.67       30.52      1.22 o 
  -6   3  25        5.37        2.82      0.87 o 
  -5   3  25       62.97       68.85      1.75 o 
  -4   3  25       12.19       10.91      0.79 o 
  -3   3  25       30.90       31.52      1.09 o 
  -2   3  25      362.63      353.39      4.95 o 
  -1   3  25      123.80      111.44      2.04 o 
   0   3  25      691.56      649.47      9.40 o 
   1   3  25      176.13      171.94      2.48 o 
   2   3  25        2.30        4.72      0.68 o 
   3   3  25       42.04       45.51      1.14 o 
   4   3  25      105.98      111.12      2.09 o 
   5   3  25       44.22       42.04      1.00 o 
   6   3  25      177.76      188.48      3.74 o 
  -6   4  25        7.26       10.14      0.67 o 
  -5   4  25        1.97        1.50      0.67 o 
  -4   4  25       35.80       45.46      1.50 o 
  -3   4  25      383.09      396.50      6.00 o 
  -2   4  25        0.13        0.43      0.62 o 
  -1   4  25        0.81        0.28      0.82 o 
   0   4  25      219.51      221.85      4.88 o 
   1   4  25       76.22       81.95      2.22 o 
   2   4  25       19.90       16.94      0.71 o 
   3   4  25       12.12       11.65      0.73 o 
   4   4  25      245.92      305.79      5.92 o 
   5   4  25      300.88      391.33      8.84 o 
  -4   5  25       32.36       33.95      1.35 o 
  -3   5  25       26.05       18.70      0.80 o 
  -2   5  25        8.00        6.58      0.85 o 
  -1   5  25       33.28       39.21      1.51 o 
   0   5  25       24.36       23.66      1.09 o 
   1   5  25      116.20      130.06      3.17 o 
   2   5  25       48.79       65.62      2.03 o 
   3   5  25        9.23        8.88      0.59 o 
   4   5  25       74.91       81.96      2.96 o 
  -1   6  25       14.99       16.09      1.54 o 
   0   6  25        0.65        0.58      1.60 o 
  -6   0  26      149.07      165.93      5.09 o 
  -5   0  26      115.09      122.45      3.78 o 
  -4   0  26       90.48       86.70      3.16 o 
  -3   0  26      625.60      643.79     14.73 o 
  -2   0  26      890.47      878.23     16.13 o 
  -1   0  26      179.27      167.54      3.64 o 
   0   0  26       19.67       21.92      0.89 o 
   1   0  26      320.63      293.14      5.15 o 
   2   0  26      307.66      298.16      5.85 o 
   3   0  26     1061.31      980.81     17.65 o 
   4   0  26        0.23        0.28      0.81 o 
   5   0  26       57.86       60.67      1.81 o 
   6   0  26       24.20       25.71      1.05 o 
  -7   1  26      120.91      117.18      2.75 o 
  -6   1  26        8.38        7.71      0.76 o 
  -5   1  26       63.79       56.14      1.80 o 
  -4   1  26      344.86      354.03      6.12 o 
  -3   1  26       44.00       42.33      1.18 o 
  -2   1  26      593.77      597.79      8.72 o 
  -1   1  26      403.14      391.56      5.02 o 
   0   1  26       33.47       32.59      0.80 o 
   1   1  26        3.25        4.53      0.53 o 
   2   1  26       44.67       44.80      0.99 o 
   3   1  26       12.15       12.13      0.64 o 
   4   1  26       66.22       54.52      1.12 o 
   5   1  26      118.09      121.80      2.06 o 
   6   1  26       25.06       29.64      0.85 o 
   7   1  26       23.01       23.42      1.34 o 
  -7   2  26        3.86        3.78      0.59 o 
  -6   2  26       12.16        8.36      0.98 o 
  -5   2  26      185.32      178.13      3.42 o 
  -4   2  26       25.06       24.42      1.07 o 
  -3   2  26      260.89      234.61      3.93 o 
  -2   2  26       80.41       70.63      1.46 o 
  -1   2  26      968.34      959.75     12.58 o 
   0   2  26       86.30       86.62      1.70 o 
   1   2  26       59.68       56.18      1.12 o 
   2   2  26        5.63        4.42      0.49 o 
   3   2  26       65.25       60.86      1.12 o 
   4   2  26       83.28       81.63      1.45 o 
   5   2  26      134.24      133.54      2.37 o 
   6   2  26       79.63       81.71      1.63 o 
  -6   3  26       13.68       14.68      0.85 o 
  -5   3  26        4.44        5.81      0.73 o 
  -4   3  26        1.04       -0.35      0.67 o 
  -3   3  26       63.11       71.88      1.71 o 
  -2   3  26      228.62      216.64      3.54 o 
  -1   3  26      360.67      361.46      5.57 o 
   0   3  26        1.48        1.97      0.65 o 
   1   3  26       46.42       45.21      1.08 o 
   2   3  26      190.58      192.02      2.94 o 
   3   3  26       26.30       32.31      0.92 o 
   4   3  26       49.36       47.42      1.11 o 
   5   3  26       36.23       32.75      1.00 o 
   6   3  26       32.82       33.74      0.97 o 
  -6   4  26        1.28        3.11      0.51 o 
  -5   4  26        0.83        3.16      0.64 o 
  -4   4  26       44.36       21.81      0.97 o 
  -3   4  26       42.88       51.43      1.33 o 
  -2   4  26        8.02        6.97      0.72 o 
  -1   4  26       32.54       34.95      1.14 o 
   0   4  26       68.34       69.00      2.00 o 
   1   4  26      352.85      396.20      7.63 o 
   2   4  26        6.23        9.12      0.73 o 
   3   4  26        4.04        4.87      0.53 o 
   4   4  26      114.19      129.96      2.45 o 
   5   4  26       14.45       16.67      0.90 o 
  -4   5  26        4.64        2.89      1.24 o 
  -3   5  26       74.96       65.79      2.08 o 
  -2   5  26      152.36      162.49      3.59 o 
  -1   5  26      175.86      208.42      4.28 o 
   0   5  26       38.29       51.81      1.54 o 
   1   5  26      176.17      204.31      4.23 o 
   2   5  26       32.15       28.29      1.05 o 
   3   5  26       74.88       81.36      2.16 o 
  -7   1  27       21.23       19.80      1.08 o 
  -6   1  27       29.71       30.85      1.19 o 
  -5   1  27       99.09      105.30      2.48 o 
  -4   1  27       75.42       85.40      1.98 o 
  -3   1  27      579.66      582.64      8.72 o 
  -2   1  27      141.03      136.16      2.60 o 
  -1   1  27      447.98      412.50      5.28 o 
   0   1  27      342.38      306.99      3.93 o 
   1   1  27       44.82       35.81      0.92 o 
   2   1  27       17.26       15.79      0.63 o 
   3   1  27      501.25      485.08      6.52 o 
   4   1  27       80.13       86.75      1.64 o 
   5   1  27       54.21       50.07      1.15 o 
   6   1  27       30.95       36.79      1.01 o 
  -7   2  27       46.48       36.75      1.09 o 
  -6   2  27      115.51      124.83      3.09 o 
  -5   2  27      615.64      616.58      9.84 o 
  -4   2  27       51.33       56.11      1.79 o 
  -3   2  27      186.64      175.52      3.38 o 
  -2   2  27       26.29       21.84      0.90 o 
  -1   2  27        4.61        4.61      0.65 o 
   0   2  27       43.81       42.74      1.18 o 
   1   2  27       73.25       64.01      1.49 o 
   2   2  27      124.49      109.28      1.86 o 
   3   2  27       10.08       10.69      0.64 o 
   4   2  27        8.13       10.43      0.58 o 
   5   2  27       92.31       95.41      1.61 o 
   6   2  27        1.07        1.01      0.48 o 
  -6   3  27      227.74      255.31      4.94 o 
  -5   3  27      125.60      135.73      2.72 o 
  -4   3  27       17.37       15.71      0.89 o 
  -3   3  27       76.46       76.02      1.74 o 
  -2   3  27       53.78       49.13      1.19 o 
  -1   3  27      192.48      183.17      3.57 o 
   0   3  27       47.65       40.35      1.20 o 
   1   3  27        0.60       -0.54      0.54 o 
   2   3  27      505.15      480.69      5.97 o 
   3   3  27      126.07      135.68      2.36 o 
   4   3  27        0.00       -0.30      0.44 o 
   5   3  27      161.68      188.38      3.89 o 
  -5   4  27       41.05       49.93      1.56 o 
  -4   4  27        1.04        0.66      0.56 o 
  -3   4  27      218.58      226.15      4.03 o 
  -2   4  27        0.49        0.68      0.60 o 
  -1   4  27      346.70      343.63      5.84 o 
   0   4  27        4.52        4.41      0.86 o 
   1   4  27       48.94       48.65      1.67 o 
   2   4  27       99.44       99.75      2.12 o 
   3   4  27       16.93       17.61      0.75 o 
   4   4  27       46.99       36.28      0.95 o 
  -4   5  27        7.38       14.48      1.18 o 
  -2   5  27       20.18       20.00      1.01 o 
  -1   5  27       13.81       14.48      1.15 o 
   0   5  27       44.94       48.69      1.46 o 
   1   5  27       75.41       91.55      2.25 o 
   2   5  27        5.26        5.83      0.78 o 
   3   5  27        0.13       -0.36      0.48 o 
  -7   0  28        7.76        9.17      0.85 o 
  -6   0  28      248.49      274.57      6.97 o 
  -5   0  28      138.82      143.12      4.24 o 
  -4   0  28      621.79      629.26     14.65 o 
  -3   0  28     1337.95     1413.84     32.18 o 
  -2   0  28      273.89      269.19      6.91 o 
  -1   0  28       77.38       76.41      2.23 o 
   0   0  28      158.02      135.67      2.75 o 
   1   0  28        0.56        1.43      0.67 o 
   2   0  28        5.22        1.92      0.75 o 
   3   0  28        5.51        0.94      0.82 o 
   4   0  28        6.94        6.41      0.86 o 
   5   0  28      202.74      212.40      4.26 o 
   6   0  28      108.03      103.48      2.82 o 
  -7   1  28       18.20       21.75      1.12 o 
  -6   1  28        0.43       -0.22      0.72 o 
  -5   1  28      111.81      115.06      2.49 o 
  -4   1  28      796.79      800.82     11.52 o 
  -3   1  28      496.61      471.87      7.30 o 
  -2   1  28     1401.00     1401.63     20.05 o 
  -1   1  28      121.98      113.91      1.83 o 
   0   1  28       87.96       82.90      1.32 o 
   1   1  28       54.85       49.65      1.07 o 
   2   1  28      227.62      202.09      3.10 o 
   3   1  28       32.12       33.29      0.89 o 
   4   1  28        0.07        0.85      0.53 o 
   5   1  28       44.51       45.68      1.14 o 
   6   1  28        4.36        2.37      0.43 o 
  -7   2  28        1.45        1.61      0.58 o 
  -6   2  28        0.01        0.63      0.61 o 
  -5   2  28       36.99       39.54      1.31 o 
  -4   2  28        0.01        0.21      0.85 o 
  -3   2  28      139.06      140.80      2.70 o 
  -2   2  28      311.22      286.82      4.63 o 
  -1   2  28      160.81      154.47      2.49 o 
   0   2  28        1.57        0.82      0.64 o 
   1   2  28       25.17       20.24      0.71 o 
   2   2  28        1.95        1.25      0.49 o 
   3   2  28      350.11      347.01      5.02 o 
   4   2  28       74.28       65.47      1.47 o 
   5   2  28       24.71       21.30      0.68 o 
   6   2  28       40.98       44.31      1.19 o 
  -6   3  28       24.30       17.50      0.79 o 
  -5   3  28        1.16        0.75      0.61 o 
  -4   3  28      153.88      153.30      2.52 o 
  -3   3  28       71.49       71.70      1.64 o 
  -2   3  28      136.43      142.28      2.33 o 
  -1   3  28        0.02       -0.25      0.73 o 
   0   3  28      740.51      770.24     11.21 o 
   1   3  28      195.43      203.28      3.40 o 
   2   3  28        4.34        5.28      0.59 o 
   3   3  28       24.12       24.73      0.78 o 
   4   3  28      163.23      175.01      3.22 o 
   5   3  28       10.82       12.75      0.67 o 
  -5   4  28        2.25        1.39      0.51 o 
  -4   4  28       76.08       75.64      1.99 o 
  -3   4  28       40.92       42.09      1.16 o 
  -2   4  28       39.98       43.34      1.56 o 
  -1   4  28      189.65      214.62      3.91 o 
   0   4  28       17.69       18.57      0.97 o 
   1   4  28       28.33       33.00      1.31 o 
   2   4  28        4.94        5.10      0.60 o 
   3   4  28       14.11       14.80      0.65 o 
   4   4  28        0.05        0.13      0.39 o 
  -3   5  28       34.77       31.82      1.71 o 
  -2   5  28        0.56        0.33      0.70 o 
  -1   5  28        4.20        3.36      0.74 o 
   0   5  28       15.89       18.49      1.03 o 
   1   5  28        6.97        8.71      0.80 o 
   2   5  28       41.88       40.34      1.13 o 
  -7   1  29        0.30        0.71      0.93 o 
  -6   1  29      211.34      214.61      3.99 o 
  -5   1  29        2.66        4.44      0.91 o 
  -4   1  29      156.10      173.02      3.07 o 
  -3   1  29        0.63        1.52      0.78 o 
  -2   1  29       21.86       16.42      0.81 o 
  -1   1  29      104.85      101.42      1.81 o 
   0   1  29      407.06      339.13      4.39 o 
   1   1  29        2.92        2.67      0.58 o 
   2   1  29      171.72      150.79      2.61 o 
   3   1  29        2.56        0.85      0.56 o 
   4   1  29       32.38       35.94      1.07 o 
   5   1  29       16.93       18.22      0.74 o 
   6   1  29       40.02       33.11      0.88 o 
  -6   2  29        7.60        5.98      0.67 o 
  -5   2  29       32.44       32.68      1.23 o 
  -4   2  29        0.15       -0.34      0.85 o 
  -3   2  29       41.30       43.07      1.29 o 
  -2   2  29      208.53      206.70      3.96 o 
  -1   2  29       11.22       10.95      0.70 o 
   0   2  29       78.50       70.01      1.76 o 
   1   2  29        2.01        0.98      0.54 o 
   2   2  29       31.25       28.60      1.05 o 
   3   2  29      128.19      142.76      2.53 o 
   4   2  29       78.50       80.26      1.69 o 
   5   2  29        0.40        0.53      0.49 o 
  -6   3  29       48.67       53.60      1.74 o 
  -5   3  29        0.92       -0.56      0.56 o 
  -4   3  29       29.97       30.64      1.10 o 
  -3   3  29       30.72       35.60      1.15 o 
  -2   3  29       50.14       54.60      1.36 o 
  -1   3  29      189.82      184.11      3.15 o 
   0   3  29        0.03        0.09      0.70 o 
   1   3  29        4.37        4.07      0.69 o 
   2   3  29        5.22        3.68      0.64 o 
   3   3  29       57.53       48.26      1.28 o 
   4   3  29        0.01        0.46      0.35 o 
   5   3  29       12.87       17.65      0.97 o 
  -5   4  29       77.66       84.39      2.37 o 
  -4   4  29       16.04       18.96      0.85 o 
  -3   4  29        0.97        0.11      0.50 o 
  -2   4  29       93.58       94.81      2.08 o 
  -1   4  29       92.49       88.45      1.98 o 
   0   4  29       27.46       35.00      1.47 o 
   1   4  29      205.17      193.96      4.02 o 
   2   4  29       59.89       60.52      1.30 o 
   3   4  29        0.21        0.43      0.43 o 
  -3   5  29        2.74        3.60      1.18 o 
  -2   5  29       16.88       17.07      0.84 o 
  -1   5  29        1.75        1.27      0.68 o 
   0   5  29        0.15        1.40      0.75 o 
   1   5  29        7.84        7.86      0.80 o 
   2   5  29        2.23        1.81      0.54 o 
  -6   0  30       72.82       80.72      2.67 o 
  -5   0  30      285.43      295.05      7.27 o 
  -4   0  30       81.02       92.62      3.19 o 
  -3   0  30      137.67      141.21      4.23 o 
  -2   0  30        0.43       -0.09      0.83 o 
  -1   0  30       19.51       15.52      1.07 o 
   0   0  30      126.94      100.03      2.21 o 
   1   0  30      362.55      305.57      6.07 o 
   2   0  30      187.29      161.38      3.48 o 
   3   0  30      182.22      157.53      3.45 o 
   4   0  30      118.37      115.00      3.24 o 
   5   0  30       91.98       94.35      2.18 o 
   6   0  30      132.96      149.37      3.74 o 
  -7   1  30       45.14       40.92      2.15 o 
  -6   1  30      271.70      302.03      6.14 o 
  -5   1  30       24.09       26.29      1.20 o 
  -4   1  30      737.97      722.99     10.58 o 
  -3   1  30       91.57       78.62      1.83 o 
  -2   1  30       27.32       20.33      0.92 o 
  -1   1  30       65.74       64.18      1.70 o 
   0   1  30        0.00        0.14      0.48 o 
   1   1  30       48.84       35.88      0.97 o 
   2   1  30      439.55      397.16      6.02 o 
   3   1  30        3.50        4.97      0.60 o 
   4   1  30       73.61       76.95      1.59 o 
   5   1  30        6.66        6.61      0.65 o 
   6   1  30       13.89       18.63      0.85 o 
  -6   2  30       73.39       76.45      2.48 o 
  -5   2  30        1.79        2.38      0.81 o 
  -4   2  30       64.63       78.03      2.42 o 
  -3   2  30      189.88      196.63      3.76 o 
  -2   2  30       12.12       10.37      0.86 o 
  -1   2  30        1.93        0.78      0.63 o 
   0   2  30       42.83       37.68      1.38 o 
   1   2  30       37.86       41.20      1.14 o 
   2   2  30       91.97       89.62      2.06 o 
   3   2  30      225.21      260.65      4.69 o 
   4   2  30        0.00       -0.03      0.53 o 
   5   2  30       87.15       86.44      1.81 o 
  -5   3  30       66.87       60.85      1.59 o 
  -4   3  30        5.02        3.26      0.66 o 
  -3   3  30      182.80      193.76      3.37 o 
  -2   3  30        3.11        2.59      0.63 o 
  -1   3  30      102.31       99.48      2.15 o 
   0   3  30        0.50        0.68      0.63 o 
   1   3  30       38.52       41.17      1.16 o 
   2   3  30       79.66       78.96      1.54 o 
   3   3  30        3.59        2.02      0.45 o 
   4   3  30       43.62       40.84      1.28 o 
  -4   4  30       26.44       19.98      0.90 o 
  -3   4  30      194.99      198.83      3.74 o 
  -2   4  30       43.66       44.08      1.24 o 
  -1   4  30       82.72       90.37      2.04 o 
   0   4  30        2.31        1.88      0.59 o 
   1   4  30        2.25        0.63      0.46 o 
   2   4  30        0.01       -0.33      0.60 o 
   3   4  30       13.08       12.71      0.56 o 
  -2   5  30       34.85       30.21      1.71 o 
  -1   5  30       49.99       60.35      1.51 o 
   0   5  30        0.75        0.71      0.63 o 
   1   5  30       12.61       12.79      0.63 o 
  -6   1  31        3.51        4.34      0.72 o 
  -5   1  31        0.28        0.28      0.93 o 
  -4   1  31       61.37       75.15      2.13 o 
  -3   1  31       30.80       32.95      1.29 o 
  -2   1  31       21.12       15.25      1.07 o 
  -1   1  31      126.66      101.37      1.83 o 
   0   1  31        1.79        0.55      0.47 o 
   1   1  31       48.17       40.29      1.08 o 
   2   1  31       99.66       95.66      1.88 o 
   3   1  31       10.09       15.51      0.87 o 
   4   1  31       24.02       27.43      0.96 o 
   5   1  31       17.17       23.62      0.74 o 
  -6   2  31        3.67        4.16      0.88 o 
  -5   2  31       69.75       76.31      2.06 o 
  -4   2  31        2.33        1.00      0.70 o 
  -3   2  31       20.64       25.02      1.22 o 
  -2   2  31       58.15       35.71      1.35 o 
  -1   2  31       91.90       94.44      2.15 o 
   0   2  31      189.75      194.07      3.66 o 
   1   2  31      149.20      131.37      2.56 o 
   2   2  31        8.80        6.78      0.62 o 
   3   2  31       81.28       99.47      2.13 o 
   4   2  31        4.77        4.50      0.51 o 
   5   2  31       46.40       50.90      1.44 o 
  -5   3  31       27.52       32.09      1.10 o 
  -4   3  31        0.10        0.06      0.56 o 
  -3   3  31        2.15        3.42      0.81 o 
  -2   3  31       13.18       16.07      0.78 o 
  -1   3  31        0.26       -0.28      0.74 o 
   0   3  31       40.81       37.21      1.12 o 
   1   3  31       48.75       42.98      1.23 o 
   2   3  31        0.64        0.80      0.46 o 
   3   3  31        4.32        3.36      0.42 o 
   4   3  31       30.41       31.01      0.98 o 
  -4   4  31       10.45       11.34      0.82 o 
  -3   4  31      311.56      310.63      6.06 o 
  -2   4  31      129.05      130.12      2.58 o 
  -1   4  31       16.01       10.90      0.69 o 
   0   4  31        6.32        6.10      0.64 o 
   1   4  31        0.01        0.38      0.49 o 
   2   4  31       47.80       38.81      1.05 o 
   3   4  31        0.30        1.05      1.02 o 
   0   5  31       79.60       95.97      2.43 o 
  -6   0  32       18.89       20.33      1.14 o 
  -5   0  32      387.13      403.18      9.44 o 
  -4   0  32       33.93       41.75      2.00 o 
  -3   0  32       64.16       59.61      1.91 o 
  -2   0  32       58.86       70.67      2.18 o 
  -1   0  32      413.39      368.44      6.92 o 
   0   0  32       12.33        7.63      0.89 o 
   1   0  32      953.00      846.23     15.38 o 
   2   0  32        3.93        2.94      0.89 o 
   3   0  32       13.90       12.46      1.10 o 
   4   0  32       77.03       84.45      2.05 o 
   5   0  32       97.07      126.40      3.51 o 
  -6   1  32        3.30        3.70      0.73 o 
  -5   1  32      112.57      126.52      2.99 o 
  -4   1  32       29.07       26.94      1.25 o 
  -3   1  32        0.07        1.22      0.85 o 
  -2   1  32        6.98        7.69      0.81 o 
  -1   1  32        1.39        0.83      0.55 o 
   0   1  32       19.43       13.31      0.68 o 
   1   1  32       21.57       23.55      0.82 o 
   2   1  32       14.22       16.21      0.81 o 
   3   1  32       53.66       64.04      1.42 o 
   4   1  32       81.79       88.11      1.66 o 
   5   1  32       62.29       97.88      1.68 o 
  -6   2  32        1.01        3.92      0.67 o 
  -5   2  32       81.64       78.02      2.11 o 
  -4   2  32       20.92       21.33      1.22 o 
  -3   2  32       27.56       28.85      1.32 o 
  -2   2  32      278.07      283.62      5.03 o 
  -1   2  32      104.33      115.79      2.89 o 
   0   2  32      167.30      179.49      3.56 o 
   1   2  32       42.30       40.13      1.15 o 
   2   2  32        1.38        3.49      0.60 o 
   3   2  32      114.46      136.86      2.61 o 
   4   2  32        0.92        1.22      0.48 o 
   5   2  32        3.65        3.90      0.56 o 
  -5   3  32       66.65       65.27      1.99 o 
  -4   3  32       22.30       16.23      0.74 o 
  -3   3  32        0.03       -0.50      0.50 o 
  -2   3  32       51.64       45.84      1.24 o 
  -1   3  32       48.14       51.80      1.50 o 
   0   3  32        7.69        5.87      0.69 o 
   1   3  32        3.50        5.21      0.67 o 
   2   3  32       34.79       32.00      0.90 o 
   3   3  32       11.29       10.13      0.67 o 
   4   3  32        5.30        3.36      0.48 o 
  -3   4  32        1.76        2.15      0.55 o 
  -2   4  32       78.37       81.16      1.70 o 
  -1   4  32        0.21        0.21      0.44 o 
   0   4  32       44.75       48.32      1.21 o 
   1   4  32       23.82       19.56      0.82 o 
   2   4  32        6.42        6.59      0.46 o 
  -6   1  33        5.04        8.26      0.80 o 
  -5   1  33        4.69        8.14      1.00 o 
  -4   1  33      262.14      306.42      6.14 o 
  -3   1  33        5.00        6.44      0.77 o 
  -2   1  33       72.41       68.41      1.81 o 
  -1   1  33       13.40       10.97      0.70 o 
   0   1  33        9.02        6.83      0.68 o 
   1   1  33       38.36       36.31      0.95 o 
   2   1  33      147.90      147.53      2.55 o 
   3   1  33      107.84      129.45      2.25 o 
   4   1  33       64.66       69.72      1.44 o 
   5   1  33        2.88        7.98      0.51 o 
  -5   2  33        1.02        3.06      0.84 o 
  -4   2  33      166.70      186.55      4.00 o 
  -3   2  33       26.80       29.77      1.20 o 
  -2   2  33      731.91      752.85     12.04 o 
  -1   2  33        0.00        0.18      0.85 o 
   0   2  33       40.56       30.10      1.40 o 
   1   2  33       21.68       19.97      0.83 o 
   2   2  33        2.51        1.07      0.43 o 
   3   2  33        3.59        1.46      0.50 o 
   4   2  33       89.19       86.76      1.78 o 
  -4   3  33        0.13       -0.07      0.44 o 
  -3   3  33      252.07      274.38      4.52 o 
  -2   3  33       49.07       40.93      1.06 o 
  -1   3  33        0.05        1.55      0.53 o 
   0   3  33        0.24        0.49      0.53 o 
   1   3  33        3.88        2.53      0.48 o 
   2   3  33       15.55       11.02      0.57 o 
   3   3  33       59.61       64.99      1.75 o 
  -3   4  33      197.28      165.54      6.16 o 
  -2   4  33       10.70       11.78      0.73 o 
  -1   4  33      107.18      115.36      3.19 o 
   0   4  33        1.08        1.06      0.44 o 
   1   4  33        4.81        4.17      0.43 o 
   2   4  33        2.87        1.74      0.74 o 
  -4   0  34       20.50       19.36      1.47 o 
  -3   0  34      196.79      195.62      4.21 o 
  -2   0  34      103.49      101.56      3.42 o 
  -1   0  34       44.74       45.50      1.77 o 
   0   0  34        4.59        6.03      0.80 o 
   1   0  34      207.53      187.47      4.04 o 
   2   0  34        1.62        1.14      0.70 o 
   3   0  34      140.06      124.65      3.54 o 
   4   0  34        0.03        0.46      0.67 o 
  -5   1  34      142.56      161.18      4.73 o 
  -4   1  34       93.93       98.13      2.27 o 
  -3   1  34       40.15       40.09      1.34 o 
  -2   1  34       37.45       32.31      1.19 o 
  -1   1  34      137.71      145.94      2.78 o 
   0   1  34      211.24      199.61      3.65 o 
   1   1  34        0.00        0.49      0.48 o 
   2   1  34        0.81        0.01      0.60 o 
   3   1  34       95.71      121.58      2.14 o 
   4   1  34       32.65       40.94      0.92 o 
  -5   2  34       42.53       45.42      1.53 o 
  -4   2  34        7.74        8.18      0.91 o 
  -3   2  34        4.95        8.13      0.94 o 
  -2   2  34       20.81       17.96      1.00 o 
  -1   2  34        1.90        0.97      0.65 o 
   0   2  34        2.54        2.69      0.90 o 
   1   2  34       13.24       16.05      0.97 o 
   2   2  34       25.54       25.41      0.90 o 
   3   2  34       14.42       16.81      0.73 o 
   4   2  34       53.78       81.84      1.93 o 
  -4   3  34       14.87       19.23      0.84 o 
  -3   3  34       62.70       73.76      1.61 o 
  -2   3  34        4.84        2.91      0.48 o 
  -1   3  34       44.35       46.74      1.34 o 
   0   3  34        1.53        2.00      0.48 o 
   1   3  34       48.85       63.10      1.39 o 
   2   3  34        0.05        1.01      0.62 o 
   3   3  34       10.85       11.33      0.78 o 
  -2   4  34       54.20       68.78      2.84 o 
   0   4  34        1.08        1.61      0.68 o 
   1   4  34      102.75      109.77      2.92 o 
  -5   1  35        0.84        1.91      0.71 o 
  -4   1  35        0.15        0.19      0.78 o 
  -3   1  35      145.85      160.52      3.01 o 
  -2   1  35       88.34       86.48      2.12 o 
  -1   1  35       81.86       71.70      1.78 o 
   0   1  35       76.35       67.77      1.70 o 
   1   1  35        5.27        4.24      0.58 o 
   2   1  35       52.91       59.58      1.29 o 
   3   1  35       51.18       39.39      0.99 o 
   4   1  35      159.49      188.46      3.20 o 
  -4   2  35       19.63       18.45      1.05 o 
  -3   2  35       43.74       47.63      1.34 o 
  -2   2  35       68.77       64.98      1.73 o 
  -1   2  35       14.10       10.23      0.82 o 
   0   2  35       14.16       17.62      0.92 o 
   1   2  35        1.63        1.00      0.65 o 
   2   2  35        8.95        6.39      0.48 o 
   3   2  35       13.42       21.23      0.85 o 
  -3   3  35       50.41       52.16      1.42 o 
  -2   3  35        0.77        2.68      0.96 o 
  -1   3  35        0.08        0.25      0.38 o 
   0   3  35       10.96       11.33      0.68 o 
   1   3  35        9.29       10.34      0.64 o 
   2   3  35        5.43       10.86      0.78 o 
  -5   0  36       17.26       17.23      1.81 o 
  -4   0  36       16.15       14.10      1.22 o 
  -3   0  36        3.22        3.97      1.02 o 
  -2   0  36       73.94       69.91      2.05 o 
  -1   0  36       45.27       45.92      1.63 o 
   0   0  36       11.11        3.71      0.75 o 
   1   0  36        1.65        3.79      1.00 o 
   2   0  36        0.20        0.14      0.73 o 
   3   0  36        0.05       -0.01      0.72 o 
   4   0  36       15.06       19.11      0.95 o 
  -5   1  36       14.60       18.71      1.02 o 
  -4   1  36        3.67        2.05      0.56 o 
  -3   1  36       65.69       64.25      1.61 o 
  -2   1  36       48.98       41.48      1.40 o 
  -1   1  36        0.01       -0.25      0.44 o 
   0   1  36       37.18       30.56      1.05 o 
   1   1  36        1.32        0.45      0.37 o 
   2   1  36        3.15        1.86      0.48 o 
   3   1  36        0.39        0.41      0.40 o 
  -4   2  36        3.47        1.07      0.42 o 
  -3   2  36       39.76       31.05      1.37 o 
  -2   2  36       45.29       49.99      1.56 o 
  -1   2  36       67.78       61.32      1.76 o 
   0   2  36        4.88        7.07      0.77 o 
   1   2  36       78.08      111.53      2.43 o 
   2   2  36       64.43       72.62      1.79 o 
   3   2  36      203.79      253.48      5.81 o 
  -3   3  36       13.04       11.49      0.92 o 
  -2   3  36        6.54        6.28      0.65 o 
  -1   3  36        6.90        6.80      0.45 o 
   0   3  36       33.94       29.53      1.01 o 
   1   3  36        4.85        6.11      0.60 o 
   2   3  36        0.20        0.84      0.51 o 
  -4   1  37        2.68        2.98      0.63 o 
  -3   1  37        4.41        3.33      0.83 o 
  -2   1  37       10.53        7.58      0.82 o 
  -1   1  37       32.56       32.21      1.34 o 
   0   1  37       56.14       41.55      1.24 o 
   1   1  37       16.53       24.11      1.07 o 
   2   1  37        1.01        0.69      0.36 o 
   3   1  37        2.52        5.93      0.45 o 
  -3   2  37        0.16       -0.50      0.50 o 
  -2   2  37        4.56        6.12      0.61 o 
  -1   2  37        5.40        6.46      0.54 o 
   0   2  37       11.57       12.69      0.73 o 
   1   2  37        1.02        0.99      0.47 o 
   2   2  37       23.65       27.06      0.96 o 
  -2   3  37      118.81      115.45      2.87 o 
  -1   3  37        1.55        0.58      0.60 o 
   0   3  37       35.21       28.44      1.17 o 
   1   3  37       18.54        7.54      1.05 o 
  -4   0  38        2.21        3.77      1.10 o 
  -3   0  38       23.90       24.68      1.03 o 
  -2   0  38       10.31        5.23      0.95 o 
  -1   0  38        0.36        0.28      0.63 o 
   0   0  38        0.40        2.13      1.16 o 
   1   0  38        2.37        1.09      0.46 o 
   2   0  38        7.97        4.37      0.78 o 
  -4   1  38        3.82        8.82      1.06 o 
  -3   1  38       13.51       10.93      0.64 o 
  -2   1  38       15.42       10.89      0.75 o 
  -1   1  38        2.93        3.91      0.59 o 
   0   1  38       73.38      100.22      2.46 o 
   1   1  38        2.48        2.08      0.50 o 
   2   1  38       62.67       59.87      1.95 o 
  -3   2  38        9.66        6.87      0.55 o 
  -2   2  38       28.49       29.28      1.16 o 
  -1   2  38       50.81       52.24      1.52 o 
   0   2  38        2.96        5.93      0.43 o 
   1   2  38        1.43        6.80      0.60 o 
   2   2  38        0.31        2.74      0.76 o 
  -3   1  39        1.50        0.87      0.94 o 
  -2   1  39        8.79       10.35      0.73 o 
  -1   1  39       32.44       49.22      1.39 o 
   0   1  39        0.84        3.41      0.93 o 
   1   1  39        0.04        0.55      0.87 o 
   2   1  39        1.61        1.39      0.78 o 
  -2   2  39       78.08       79.80      1.65 o 
  -1   2  39       20.82       22.78      0.98 o 
   0   2  39       12.33       19.82      1.02 o 
  -1   1  40       15.66       18.02      1.28 o 
   0   1  40        0.15        1.00      0.85 o 
                                                 
